# Supplementary material for: Functional morphology and biomechanics of the locomotor apparatus in the large Late Triassic carnivore Postosuchus kirkpatricki (Archosauria: Rauisuchidae)
Source: J Anat. 2026 Jun 5:10.1111/joa.70189. Online ahead of print. doi: 10.1111/joa.70189 (PMC13398517; doi:10.1111/joa.70189)
Supplement: Supplementary file 1 — Figure S1. Left forelimb joint coordinate systems (JCSs) for the Postosuchus model, in oblique craniolateral view. Joints (shoulder, elbow, wrist, and MCP3 = third metacarpophalangeal) are labelled next to their flexion/extension axes. Red, green, and blue colored axes (x, y, z, respectively) are long‐axis rotation, adduction/abduction, and flexion/extension as labelled (following Gatesy et al., 2022). The limb is in the reference pose (all angles = 0°). Arrows point toward positive values of angles. Figure S2. Poposaurus gracilis specimen YPM 57100 (panels A–D; digitigrade pose) and Postosuchus composite model (panels E–H; plantigrade pose) for comparison and contrast; left pes in various views. A and E, dorsal; B and F, ventral; C and G, lateral; D and H, medial. Scale bars are 10 cm for each specimen. Figure S3. Postosuchus plantigrade left and right crus and pes regions in cranial view, showing “toed‐out” orientation. Not to scale. Figure S4. Simple estimates of left shoulder joint ROMs for Postosuchus; and related morphological traits. Minimal and maximal angles for: A, shoulder flexion (−50°; lateral view; extension is 0°); B, shoulder extension (80°; lateral view); C, shoulder abduction (50°; caudal view); D, shoulder internal LAR (−40°; craniolateral view); and E, shoulder external LAR (30°; dorsal view). Red arrows indicate articular interactions (contact/disarticulation) used to approximate ROM limits. Not to scale. Figure S5. Simple estimates of left lower forelimb joint ROMs for Postosuchus; and related morphological traits. Minimal and maximal angles for: A, elbow flexion (−120° in lateral view; extension is 0°); B, wrist dorsiflexion (−65°; lateral view); C, wrist palmarflexion (90°; lateral view); D, third metacarpophalangeal joint flexion (palmarflexion −90°; craniolateral view); and E, third metacarpophalangeal joint extension (dorsiflexion −110°; caudomedial view). Red arrows indicate articular interactions (contact/disarticulation) used to approxi [file JOA-9999-0-s001.zip › joa70189-sup-0001-Supinfo.csv]

DIGITIGRADE
Ankle Extension Angle	L_AHD	L_EDB	L_EDL	L_FB	L_FC	L_FDL	L_FHL	L_FL	L_GE	L_GI	L_PP1	L_PP2	L_TA
-34.99999999	-0.0417463	-0.03555524	-0.07129627	0.00566857	0.05572835	0.05790282	0.05846611	-0.00225216	0.075291	0.07963362	0.04288848	0.03911385	-0.07594247
-34.14141413	-0.04263813	-0.03711376	-0.07109866	0.00564607	0.05617217	0.0583708	0.05895148	-0.00221884	0.07564621	0.07978913	0.04315376	0.03936955	-0.07579827
-33.28282827	-0.04348608	-0.03856993	-0.07089637	0.00562208	0.05661274	0.05883387	0.05943173	-0.00218513	0.07599252	0.07993631	0.04341605	0.03962242	-0.07564658
-32.42424241	-0.04429143	-0.03992812	-0.07068946	0.00559658	0.05705004	0.05929195	0.05990679	-0.00215103	0.07632973	0.080075	0.0436753	0.03987243	-0.07548766
-31.56565655	-0.04505552	-0.04119296	-0.07047799	0.00556959	0.05748403	0.05974497	0.06037656	-0.00211656	0.07665765	0.08020506	0.04393149	0.04011952	-0.07532178
-30.7070707	-0.04577967	-0.04236927	-0.07026202	0.00554107	0.05791469	0.06019283	0.06084096	-0.00208172	0.07697607	0.0803263	0.04418457	0.04036367	-0.07514917
-29.84848484	-0.04646524	-0.0434619	-0.07004159	0.00551104	0.05834198	0.06063545	0.06129991	-0.00204652	0.07728479	0.08043856	0.04443449	0.04060482	-0.07497001
-28.98989898	-0.04711355	-0.04447566	-0.06981675	0.00547948	0.0587659	0.06107276	0.0617533	-0.00201096	0.07758359	0.08054167	0.04468122	0.04084294	-0.07478452
-28.13131312	-0.0477259	-0.04541528	-0.06958755	0.00544638	0.05918639	0.06150466	0.06220105	-0.00197505	0.07787224	0.08063543	0.04492472	0.04107798	-0.07459285
-27.27272726	-0.04830361	-0.04628531	-0.06935403	0.00541174	0.05960344	0.06193105	0.06264306	-0.00193881	0.07815052	0.08071965	0.04516493	0.04130989	-0.07439516
-26.4141414	-0.04884794	-0.04709015	-0.06911623	0.00537555	0.06001702	0.06235186	0.06307923	-0.00190222	0.07841816	0.08079413	0.04540181	0.04153864	-0.0741916
-25.55555555	-0.04936012	-0.04783396	-0.06887419	0.00533781	0.06042709	0.06276698	0.06350946	-0.00186531	0.07867494	0.08085868	0.04563532	0.04176417	-0.07398231
-24.69696969	-0.04984137	-0.04852071	-0.06862794	0.00529851	0.06083364	0.06317632	0.06393366	-0.00182808	0.07892057	0.08091306	0.04586539	0.04198642	-0.07376739
-23.83838383	-0.05029285	-0.04915413	-0.06837753	0.00525765	0.06123663	0.06357977	0.06435171	-0.00179054	0.07915479	0.08095705	0.04609198	0.04220535	-0.07354697
-22.97979797	-0.05071571	-0.04973771	-0.06812298	0.00521523	0.06163603	0.06397724	0.06476351	-0.0017527	0.07937731	0.08099042	0.04631504	0.04242091	-0.07332115
-22.12121211	-0.05111103	-0.05027474	-0.06786432	0.00517124	0.06203182	0.06436862	0.06516894	-0.00171455	0.07958783	0.08101292	0.0465345	0.04263304	-0.07309002
-21.26262625	-0.05147988	-0.05076825	-0.06760159	0.00512568	0.06242397	0.06475379	0.0655679	-0.00167611	0.07978605	0.08102429	0.04675031	0.04284167	-0.07285369
-20.40404039	-0.05182327	-0.05122111	-0.06733482	0.00507854	0.06281244	0.06513265	0.06596025	-0.00163739	0.07997164	0.08102427	0.04696241	0.04304676	-0.07261222
-19.54545454	-0.05214218	-0.05163594	-0.06706404	0.00502984	0.06319721	0.06550508	0.06634589	-0.00159839	0.08014426	0.08101258	0.04717073	0.04324823	-0.07236571
-18.68686868	-0.05243755	-0.0520152	-0.06678927	0.00497956	0.06357826	0.06587096	0.06672469	-0.00155912	0.08030357	0.08098892	0.0473752	0.04344602	-0.07211422
-17.82828282	-0.05271029	-0.05236116	-0.06651054	0.00492771	0.06395554	0.06623016	0.06709651	-0.00151959	0.08044919	0.08095298	0.04757576	0.04364006	-0.07185783
-16.96969696	-0.05296125	-0.05267591	-0.06622788	0.00487428	0.06432903	0.06658257	0.06746122	-0.0014798	0.08058074	0.08090445	0.04777232	0.04383027	-0.0715966
-16.1111111	-0.05319126	-0.05296142	-0.06594133	0.00481929	0.06469871	0.06692804	0.06781869	-0.00143977	0.08069783	0.08084299	0.04796482	0.04401659	-0.0713306
-15.25252524	-0.05340111	-0.05321946	-0.06565089	0.00476273	0.06506453	0.06726645	0.06816878	-0.00139949	0.08080003	0.08076824	0.04815317	0.04419894	-0.07105988
-14.39393939	-0.05359156	-0.05345172	-0.0653566	0.00470461	0.06542648	0.06759764	0.06851133	-0.00135898	0.08088691	0.08067984	0.04833728	0.04437722	-0.0707845
-13.53535353	-0.05376333	-0.05365972	-0.06505848	0.00464493	0.06578451	0.06792148	0.0688462	-0.00131824	0.08095801	0.0805774	0.04851706	0.04455136	-0.07050451
-12.67676767	-0.05391709	-0.05384489	-0.06475657	0.00458369	0.0661386	0.0682378	0.06917323	-0.00127729	0.08101285	0.08046052	0.04869242	0.04472126	-0.07021997
-11.81818181	-0.05405352	-0.05400853	-0.06445087	0.00452091	0.06648872	0.06854646	0.06949225	-0.00123612	0.08105093	0.08032876	0.04886325	0.04488683	-0.06993092
-10.95959595	-0.05417324	-0.05415188	-0.06414143	0.00445659	0.06683484	0.06884729	0.0698031	-0.00119474	0.08107173	0.08018168	0.04902945	0.04504796	-0.06963742
-10.10101009	-0.05427685	-0.05427605	-0.06382825	0.00439073	0.06717692	0.06914012	0.07010561	-0.00115317	0.0810747	0.08001881	0.0491909	0.04520455	-0.0693395
-9.24242423	-0.05436491	-0.05438208	-0.06351137	0.00432335	0.06751492	0.06942478	0.07039959	-0.0011114	0.08105926	0.07983966	0.04934749	0.04535648	-0.06903721
-8.38383838	-0.05443796	-0.05447094	-0.06319081	0.00425446	0.06784882	0.06970107	0.07068485	-0.00106945	0.08102483	0.07964371	0.04949907	0.04550363	-0.06873059
-7.52525252	-0.05449654	-0.05454352	-0.06286659	0.00418406	0.06817858	0.06996882	0.0709612	-0.00102733	0.08097076	0.07943042	0.04964553	0.04564588	-0.06841968
-6.66666666	-0.05454112	-0.05460065	-0.06253874	0.00411218	0.06850416	0.07022781	0.07122844	-0.00098503	0.08089639	0.0791992	0.0497867	0.0457831	-0.06810453
-5.8080808	-0.05457219	-0.0546431	-0.06220727	0.00403881	0.06882554	0.07047785	0.07148635	-0.00094258	0.08080106	0.07894947	0.04992243	0.04591513	-0.06778516
-4.94949494	-0.05459019	-0.05467158	-0.06187222	0.00396398	0.06914266	0.07071871	0.07173472	-0.00089997	0.08068401	0.0786806	0.05005257	0.04604183	-0.06746162
-4.09090908	-0.05459554	-0.05468676	-0.0615336	0.0038877	0.0694555	0.07095018	0.07197332	-0.0008572	0.08054452	0.0783919	0.05017692	0.04616303	-0.06713394
-3.23232323	-0.05458866	-0.05468924	-0.06119145	0.00380999	0.06976401	0.07117202	0.07220191	-0.0008143	0.08038177	0.0780827	0.05029529	0.04627857	-0.06680217
-2.37373737	-0.05456994	-0.05467961	-0.06084577	0.00373086	0.07006815	0.07138397	0.07242025	-0.00077127	0.08019495	0.07775225	0.05040749	0.04638826	-0.06646632
-1.51515151	-0.05453974	-0.0546584	-0.0604966	0.00365033	0.07036789	0.07158579	0.07262807	-0.00072811	0.07998319	0.07739978	0.05051329	0.04649191	-0.06612644
-0.65656565	-0.05449842	-0.0546261	-0.06014395	0.00356843	0.07066317	0.07177721	0.07282511	-0.00068483	0.07974557	0.07702447	0.05061246	0.0465893	-0.06578256
0.20202021	-0.05444632	-0.05458318	-0.05978786	0.00348517	0.07095395	0.07195795	0.0730111	-0.00064144	0.07948116	0.07662549	0.05070473	0.04668021	-0.06543472
1.06060607	-0.05438376	-0.05453007	-0.05942834	0.00340057	0.07124019	0.07212771	0.07318572	-0.00059794	0.07918896	0.07620191	0.05078983	0.04676442	-0.06508293
1.91919193	-0.05431105	-0.05446718	-0.05906542	0.00331465	0.07152183	0.07228618	0.07334869	-0.00055434	0.07886793	0.07575281	0.05086747	0.04684164	-0.06472725
2.77777778	-0.05422848	-0.05439487	-0.05869912	0.00322745	0.07179883	0.07243305	0.07349968	-0.00051066	0.07851699	0.07527719	0.05093732	0.04691163	-0.06436769
3.63636364	-0.05413633	-0.05431352	-0.05832946	0.00313898	0.07207113	0.07256798	0.07363837	-0.00046689	0.07813501	0.074774	0.05099903	0.04697407	-0.06400429
4.4949495	-0.05403488	-0.05422343	-0.05795647	0.00304927	0.07233867	0.07269061	0.07376439	-0.00042305	0.07772081	0.07424214	0.05105223	0.04702864	-0.06363708
5.35353536	-0.05392437	-0.05412494	-0.05758017	0.00295835	0.0726014	0.07280057	0.07387739	-0.00037913	0.07727316	0.07368046	0.05109649	0.04707502	-0.06326608
6.21212122	-0.05380506	-0.05401832	-0.05720058	0.00286625	0.07285925	0.07289747	0.07397699	-0.00033516	0.07679078	0.07308774	0.05113138	0.04711282	-0.06289133
7.07070708	-0.05367718	-0.05390385	-0.05681772	0.002773	0.07311216	0.07298091	0.07406279	-0.00029113	0.07627233	0.0724627	0.05115641	0.04714166	-0.06251286
7.92929293	-0.05354095	-0.05378179	-0.05643163	0.00267862	0.07336005	0.07305045	0.07413437	-0.00024705	0.07571645	0.07180399	0.05117104	0.04716109	-0.0621307
8.78787879	-0.0533966	-0.05365238	-0.05604233	0.00258315	0.07360285	0.07310564	0.0741913	-0.00020293	0.07512168	0.07111019	0.0511747	0.04717066	-0.06174488
9.64646465	-0.05324432	-0.05351585	-0.05564983	0.00248662	0.07384049	0.07314602	0.07423312	-0.00015878	0.07448655	0.07037983	0.05116674	0.04716986	-0.06135541
10.50505051	-0.05308432	-0.0533724	-0.05525416	0.00238906	0.07407287	0.07317107	0.07425934	-0.0001146	0.07380952	0.06961131	0.05114647	0.04715815	-0.06096234
11.36363637	-0.05291678	-0.05322225	-0.05485534	0.00229052	0.0742999	0.07318027	0.07426948	-0.00007041	0.07308901	0.06880299	0.05111313	0.04713493	-0.0605657
12.22222223	-0.05274188	-0.05306559	-0.05445341	0.00219102	0.07452149	0.07317308	0.074263	-0.0000262	0.07232337	0.06795311	0.05106587	0.04709956	-0.0601655
13.08080809	-0.05255981	-0.05290258	-0.05404838	0.0020906	0.07473754	0.07314891	0.07423935	0.00001801	0.07151094	0.06705982	0.05100377	0.04705134	-0.05976178
13.93939394	-0.05237073	-0.05273342	-0.05364028	0.00198931	0.07494792	0.07310715	0.07419795	0.00006222	0.07065001	0.06612115	0.05092583	0.04698951	-0.05935457
14.7979798	-0.0521748	-0.05255824	-0.05322913	0.00188717	0.07515251	0.07304716	0.0741382	0.00010641	0.06973881	0.06513503	0.0508309	0.04691324	-0.05894389
15.65656566	-0.05197217	-0.05237722	-0.05281495	0.00178423	0.07535119	0.07296826	0.07405946	0.00015059	0.06877558	0.06409921	0.05071776	0.04682163	-0.05852978
16.51515152	-0.051763	-0.05219049	-0.05239778	0.00168053	0.07554381	0.07286973	0.07396106	0.00019475	0.0677585	0.0630113	0.05058503	0.04671369	-0.05811226
17.37373738	-0.05154743	-0.0519982	-0.05197763	0.00157611	0.0757302	0.07275082	0.07384231	0.00023887	0.06668578	0.06186871	0.05043119	0.04658834	-0.05769136
18.23232324	-0.05132559	-0.05180047	-0.05155453	0.00147102	0.0759102	0.07261073	0.07370248	0.00028296	0.06555558	0.0606686	0.05025456	0.04644441	-0.0572671
19.0909091	-0.05109762	-0.05159742	-0.05112851	0.00136529	0.07608361	0.07244865	0.07354079	0.000327	0.06436611	0.05940783	0.05005327	0.04628061	-0.05683952
19.94949495	-0.05086365	-0.05138919	-0.05069958	0.00125897	0.07625023	0.07226367	0.07335643	0.00037098	0.06311557	0.05808285	0.04982524	0.04609552	-0.05640864
20.80808081	-0.05062381	-0.05117587	-0.05026779	0.0011521	0.07640983	0.07205489	0.07314858	0.00041491	0.06180223	0.0566896	0.04956815	0.0458876	-0.0559745
21.66666667	-0.0503782	-0.05095758	-0.04983314	0.00104474	0.07656215	0.07182132	0.07291633	0.00045877	0.06042438	0.05522322	0.04927944	0.04565516	-0.05553711
22.52525253	-0.05012696	-0.05073442	-0.04939567	0.00093692	0.07670691	0.07156194	0.07265876	0.00050255	0.05898042	0.05367774	0.04895622	0.04539633	-0.05509651
23.38383839	-0.04987018	-0.0505065	-0.0489554	0.00082868	0.07684381	0.07127567	0.0723749	0.00054625	0.05746882	0.05204544	0.04859532	0.04510909	-0.05465273
24.24242425	-0.04960798	-0.05027389	-0.04851235	0.00072009	0.07697247	0.07096137	0.07206374	0.00058986	0.05588819	0.05021564	0.04819314	0.04479119	-0.05420579
25.1010101	-0.04934045	-0.05003671	-0.04806656	0.00061118	0.07709253	0.07061785	0.07172421	0.00063338	0.05423728	0.04830426	0.04774572	0.04444018	-0.05375572
25.95959596	-0.04906772	-0.04979502	-0.04761805	0.000502	0.07720354	0.07024384	0.0713552	0.00067679	0.05251502	0.0462159	0.04724862	0.04405338	-0.05330255
26.81818182	-0.04878986	-0.04954892	-0.04716684	0.0003926	0.07730501	0.06983805	0.07095555	0.00072009	0.05072053	0.04387084	0.04669689	0.04362785	-0.05284631
27.67676768	-0.04850697	-0.04929848	-0.04671296	0.00028303	0.07739638	0.06939907	0.07052405	0.00076328	0.04885319	0.04101912	0.04608503	0.04316037	-0.05238703
28.53535354	-0.04821916	-0.04904378	-0.04625644	0.00017333	0.07747702	0.06892547	0.07005943	0.00080634	0.04691264	0.04197888	0.04540692	0.04264741	-0.05192473
29.3939394	-0.04792649	-0.0487849	-0.0457973	0.00006356	0.07754622	0.06841572	0.06956039	0.00084926	0.04489881	0.04001383	0.04465581	0.04208514	-0.05145945
30.25252526	-0.04762907	-0.04852191	-0.04533557	-0.00004624	0.07760316	0.06786825	0.06902554	0.00089205	0.04281197	0.03798739	0.04382421	0.04146938	-0.0509912
31.11111111	-0.04732698	-0.04825487	-0.04487127	-0.00015603	0.0776469	0.06728139	0.06845348	0.00093469	0.04065277	0.03590073	0.04290393	0.0407956	-0.05052003
31.96969697	-0.0470203	-0.04798386	-0.04440444	-0.00026574	0.07767639	0.06665341	0.06784273	0.00097718	0.03842224	0.03375532	0.04188599	0.04005892	-0.05004596
32.82828283	-0.0467091	-0.04770893	-0.0439351	-0.00037533	0.07769036	0.06598253	0.06719177	0.0010195	0.03612185	0.03155299	0.0407607	0.03925407	-0.04956901
33.68686869	-0.04639347	-0.04743015	-0.04346327	-0.00048476	0.07768741	0.06526688	0.06649902	0.00106166	0.0337535	0.02929592	0.03951769	0.03837545	-0.04908922
34.54545455	-0.04607348	-0.04714757	-0.04298899	-0.00059398	0.07766585	0.06450454	0.06576286	0.00110364	0.03131956	0.02698665	0.03814597	0.0374171	-0.04860662
35.40404041	-0.04574921	-0.04686127	-0.04251228	-0.00070294	0.07762374	0.06369351	0.06498164	0.00114544	0.02882291	0.02462809	0.0366342	0.03637278	-0.04812123
36.26262626	-0.04542072	-0.04657129	-0.04203316	-0.00081158	0.07755881	0.06283175	0.06415364	0.00118705	0.02626688	0.02222349	0.03497089	0.03523605	-0.04763308
37.12121212	-0.04508808	-0.04627768	-0.04155167	-0.00091988	0.07746834	0.06191716	0.06327714	0.00122846	0.02365532	0.01977648	0.03314484	0.03400031	-0.04714221
37.97979798	-0.04475138	-0.04598051	-0.04106783	-0.00102777	0.07734916	0.0609476	0.06235036	0.00126967	0.02099254	0.017291	0.03114564	0.03265901	-0.04664863
38.83838384	-0.04441066	-0.04567982	-0.04058167	-0.00113521	0.07719745	0.05992091	0.06137153	0.00131067	0.01828333	0.01477132	0.02896439	0.03120576	-0.04615239
39.6969697	-0.044066	-0.04537567	-0.04009322	-0.00124216	0.07700865	0.05883489	0.06033885	0.00135145	0.01553291	0.01222199	0.02659452	0.02963464	-0.04565351
40.55555556	-0.04371746	-0.0450681	-0.03960251	-0.00134856	0.07677727	0.05768735	0.05925053	0.001392	0.01274689	0.00964783	0.02403273	0.02794043	-0.04515202
41.41414142	-0.0433651	-0.04475716	-0.03910956	-0.00145439	0.07649663	0.05647611	0.05810479	0.00143232	0.00993126	0.00705387	0.02128005	0.02611894	-0.04464795
42.27272727	-0.04300898	-0.0444429	-0.0386144	-0.00155959	0.07615862	0.05519902	0.05689988	0.0014724	0.00709231	0.00444532	0.0183428	0.02416746	-0.04414133
43.13131313	-0.04264917	-0.04412537	-0.03811706	-0.00166411	0.07575322	0.053854	0.0556341	0.00151224	0.00423656	0.00182753	0.01523348	0.0220851	-0.04363219
43.98989899	-0.04228572	-0.04380461	-0.03761757	-0.00176793	0.07526809	0.05243905	0.05430582	0.00155181	0.00137071	-0.00079407	0.01197121	0.0198733	-0.04312056
44.84848485	-0.04191869	-0.04348065	-0.03711595	-0.00187099	0.07468784	0.05095229	0.05291349	0.00159113	-0.00149841	-0.00341402	0.00858188	0.01753615	-0.04260646
45.70707071	-0.04154814	-0.04315356	-0.03661224	-0.00197326	0.07399319	0.04939198	0.05145566	0.00163018	-0.00436394	-0.00602685	0.00509747	0.01508077	-0.04208994
46.56565657	-0.04117412	-0.04282336	-0.03610646	-0.00207469	0.07315978	0.04775659	0.04993106	0.00166896	-0.00721909	-0.0086272	0.00155496	0.01251756	-0.04157101
47.42424242	-0.04079668	-0.04249011	-0.03559865	-0.00217525	0.07215671	0.0460448	0.04833853	0.00170745	-0.01005714	-0.01120978	-0.00200553	0.00986018	-0.04104972
48.28282828	-0.04041588	-0.04215383	-0.03508883	-0.00227489	0.07094449	0.04425559	0.04667715	0.00174565	-0.01287159	-0.01376948	-0.00554286	0.0071255	-0.04052608
49.14141414	-0.04003178	-0.04181458	-0.03457703	-0.00237359	0.06947247	0.04238825	0.04494622	0.00178355	-0.01565614	-0.01630141	-0.00901717	0.00433314	-0.04000013
50	-0.03964442	-0.04147238	-0.03406327	-0.0024713	0.06767551	0.04044243	0.04314529	0.00182115	-0.01840485	-0.0188009	-0.01239207	0.00150494	-0.03947191
