# Supplementary material for: Functional morphology and biomechanics of the locomotor apparatus in the large Late Triassic carnivore Postosuchus kirkpatricki (Archosauria: Rauisuchidae)
Source: J Anat. 2026 Jun 5:10.1111/joa.70189. Online ahead of print. doi: 10.1111/joa.70189 (PMC13398517; doi:10.1111/joa.70189)
Supplement: Supplementary file 1 — Figure S1. Left forelimb joint coordinate systems (JCSs) for the Postosuchus model, in oblique craniolateral view. Joints (shoulder, elbow, wrist, and MCP3 = third metacarpophalangeal) are labelled next to their flexion/extension axes. Red, green, and blue colored axes (x, y, z, respectively) are long‐axis rotation, adduction/abduction, and flexion/extension as labelled (following Gatesy et al., 2022). The limb is in the reference pose (all angles = 0°). Arrows point toward positive values of angles. Figure S2. Poposaurus gracilis specimen YPM 57100 (panels A–D; digitigrade pose) and Postosuchus composite model (panels E–H; plantigrade pose) for comparison and contrast; left pes in various views. A and E, dorsal; B and F, ventral; C and G, lateral; D and H, medial. Scale bars are 10 cm for each specimen. Figure S3. Postosuchus plantigrade left and right crus and pes regions in cranial view, showing “toed‐out” orientation. Not to scale. Figure S4. Simple estimates of left shoulder joint ROMs for Postosuchus; and related morphological traits. Minimal and maximal angles for: A, shoulder flexion (−50°; lateral view; extension is 0°); B, shoulder extension (80°; lateral view); C, shoulder abduction (50°; caudal view); D, shoulder internal LAR (−40°; craniolateral view); and E, shoulder external LAR (30°; dorsal view). Red arrows indicate articular interactions (contact/disarticulation) used to approximate ROM limits. Not to scale. Figure S5. Simple estimates of left lower forelimb joint ROMs for Postosuchus; and related morphological traits. Minimal and maximal angles for: A, elbow flexion (−120° in lateral view; extension is 0°); B, wrist dorsiflexion (−65°; lateral view); C, wrist palmarflexion (90°; lateral view); D, third metacarpophalangeal joint flexion (palmarflexion −90°; craniolateral view); and E, third metacarpophalangeal joint extension (dorsiflexion −110°; caudomedial view). Red arrows indicate articular interactions (contact/disarticulation) used to approxi [file JOA-9999-0-s001.zip › joa70189-sup-0002-Supinfo.nex]

#NEXUS
[written Fri Feb 06 13:47:23 GMT 2026 by Mesquite  version 4.02 (build 1109) at CBSLTH56659/172.23.128.1]

BEGIN TAXA;
	TITLE Taxa;
	DIMENSIONS NTAX=48;
	TAXLABELS
		Chelonia Basal_Diapsida Squamata Sphenodon Basal_Archosauromorpha Erythrosuchidae Proterochampsidae Euparkeria Parasuchia Ornithosuchidae Aetosauria Gracilisuchus Batrachotomus Postosuchus Poposaurus Sphenosuchus Protosuchus Crocodylia Aphanosauria Pterosauria Lagerpetidae Scleromochlus Lagosuchidae Silesauridae Heterodontosaurus Basal_Ornithischia Basal_Sauropodomorpha Mussaurus Herrerasauridae Coelophysis Dilophosaurus Ceratosauria Basal_Tetanurae Carnosauria Tyrannosauroidea Ornithomimosauria Oviraptorosauria Alvarezsauridae Deinonychosauria Archaeopteryx Confuciusornithidae Enantiornithes Patagopteryx Apsaravis Hesperornithes Ichthyornis Paleognathae Neognathae 
	;

END;


BEGIN CHARACTERS;
	TITLE  Character_Matrix;
	DIMENSIONS  NCHAR=107;
	FORMAT DATATYPE = STANDARD RESPECTCASE GAP = - MISSING = ? SYMBOLS = "  0 1 2 3 4 5";
	CHARSTATELABELS 
		1 'M. iliotibialis (IT): number of heads' /  'One or two; weakly subdivided' 'Three [three separate regions of muscle scarring]',
		2 'IT: origin' /  'Dorsolateral ilium, superficial to other iliac muscles with rugose dorsal rim of ilium',
		3 'IT: insertion (common ?triceps? extensor tendon)' /  Tibial_tuberosity '(Lateral) cnemial crest' _Cranial_and_lateral_cnemial_crests,
		4 Patella_as_ossified_sesamoid_in_extensor_tendon /  Absent Present_with_patellar_sulcus_present_on_femur_as_proximal_extension_of_intercondylar_sulcus,
		5 'M. femorotibialis (FMT): number of heads' /  'One; weak subdivision' ' Two [cranial and caudal intermuscular lines]' 'Three [medial intermuscular line]',
		6 'FMT: origin' /  _Proximal_half_of_femoral_shaft 'Bulk of femoral shaft [strong intermuscular lines]',
		7 'FMT: distal subdivision of lateral head' /  Absent ' Present [craniomedial muscle scar on distal femoral shaft]',
		8 'FMT: insertion' /  ' With IT, AMB extensor tendon',
		9 'M. ambiens (AMB): number of heads' /  One Two,
		10 'AMB: origin(s)' /  'Pubic tubercle; proximally adjacent to PUT (if present)' _Cranial_preacetabular_cartilage_and_medial_proximal_pubis,
		11 'AMB: insertion' /  'with IT, FMT extensor tendon; passes from medial to lateral at knee' 'additional secondary tendon perforating extensor tendon, to origins of digital flexors (or GE/GL)',
		12 'M. iliofibularis (ILFB): origin' /  'Dorsal postacetabular ilium, between IF and FTE [scarred region]',
		13 'ILFB: insertion' /  ' Craniolateral proximal fibula [rugosity]' 'Craniolateral proximal fibula [tubercle]' ' Lateral proximal fibula [tubercle]' ' Caudal proximal fibula [tubercle]',
		14 'ILFB: secondary tendon' /  Absent 'Present, to GL aponeurosis',
		15 'IFLB: insertion induces fibular crest on tibia' /  Absent Present,
		16 'ILFB: Ansa' /  Absent 'Present [tubercles on lateral femoral condyle near GL origin]',
		17 'M. iliofemoralis (IF): number of heads' /  ' One: IF' ' Two: M. iliofemoralis externus (IFE) and M. iliotrochantericus caudalis (ITC) of Neornithes [separate insertions evident; trochanteric crest and lesser trochanter]',
		18 'IF: origin' /  ' Small, above acetabulum [may have depression]' 'Large, expanded preacetabularly with ilium [may have depression]' _Divided_into_IFE_and_ITC_portions,
		19 'IF (or IFE): insertion' /  'Caudolateral [internal trochanter]' ' Craniolateral [trochanter major]' ' Caudolateral femoral shaft between FMT origins [flat shelf caudal to linea intermuscularis cranialis; or more proximal knob]' ' IFE on prominent trochanteric shelf or lateral ridge; ITC separate' 'IFE on reduced scar-like trochanteric shelf; ITC separate',
		20 'IF (or ITC&IFE): insertion type' /  ' Fleshy [flat surface or internal trochanter]' ' Tendinous [bladelike trochanters or fibrous scars]',
		21 'IFE: origin' /  'Absent; not divided from ITC' _Above_acetabulum_on_lateral_surface_of_ilium 'Reduced to dorsolateral tubercle [processus supratrochantericus]',
		22 'ITC: origin' /  'Absent; not divided from IFE' Cranial_to_IFE_on_lateral_iliac_surface Expanded_into_preacetabular_concavity,
		23 'ITC: insertion' /  'Absent; not divided from IFE' ' Small distal knob-like lesser trochanter' 'Large blade-like lesser trochanter' 'Robust lesser trochanter; proximally positioned and closely appressed to greater trochanter' 'Scar on cranial rim of proximal trochanteric crest [greater and lesser trochanters fused]',
		24 'M. puboischiofemoralis internus 1-2: number of heads' /  ' One: PIFI1-2 (PIFI1 of Crocodylia or M. iliofemoralis internus, IFI of Neornithes)' ' Two: PIFI1 and PIFI2; weakly subdivided (Squamata)',
		25 'PIFI1-2: origin' /  ' Craniomedial pubo-ischiadic plate and epi-pubic cartilage' ' Medial preacetabular ilium or sacrum and proximal ischium [pubo-ischiadic plate reduced]' ' Ventrolateral ilium [preacetabular ?cuppedicus'' fossa]' ' Lateral ilium [preacetabular fossa reduced]' 'Lateral pubic peduncle of ilium [preacetabular fossa ?lost?]',
		26 'PIFI1-2: insertion' /  'Craniomedial femoral shaft, cranial to CFL and fourth trochanter [scar]' 'Craniomedial proximal femur; with PIFI3 [trochanter minor]' 'Medial proximal femoral shaft [scar]',
		27 'PIFI3: number of heads' /  'One: PIFI3 or PIFI2 (Crocodylia) [one insertion scar]' 'Two: Mm. iliotrochanterici cranialis (ITCR) et medius (ITM) of Neornithes [two insertion scars]',
		28 'PIFI3 (PIFI2 of Crocodylia or ITCR&ITM of Neornithes): origin' /  ' Craniomedial pubes and part of medial ilium [pubo-ischiadic plate]' 'Lumbar vertebrae, centra and transverse processes [pubo-ischiadic plate reduced]' ' Ilium [no lumbar vertebrae; preacetabular ?cuppedicus? fossa]' ' Lateral preacetabular ilium [preacetabular fossa lost]',
		29 'PIFI3 (PIFI2 or ITCR&ITM): insertion' /  'Craniolateral proximal femur, proximocranial to IF [scars]' Accessory_trochanter 'Cranial and lateral trochanteric crest [two scars]' 'Trochanter minor, with PIFI1-2',
		30 'M. puboischiotibialis (PIT): number of heads; most superficial of flexor cruris' /  'One: PIT1-3; weakly subdivided' 'Two: PIT1-2 and PIT3 (PIT and FTI2 of Crocodylia)' 'None; absent',
		31 'PIT1-2: origin' /  'Cranioventral pubo-ischiadic ligament and pubic tubercle; near PUT' 'Cranial proximal ischium near pubic articulation (PIT of Crocodyia) [reduced ligament; scar; PUT lost]' ' None; absent',
		32 'PIT3: origin' /  'Caudal end of pubo-ischiadic ligament and pelvic symphyses' 'Caudolateral ilium (FTI2 of Crocodylia); caudoventral to FTE, dorsal to CFB [ligament reduced]' 'None; absent or not separate from PIT1-2 (same origin)',
		33 'PIT1-3: insertion' /  'Medial proximal tibia; with or proximal to FTI1 [scar]' 'None; absent',
		34 'M. flexor tibialis internus (FTI): number of heads' /  'Two: FTI1 and FTI2' ' Three: FTI1 and FTI2a-b (FTI2a-b/superficial/deep = FTI4/3 of Crocodylia)' 'One: M. flexor cruris medialis (FCM of Neornithes; equivalent to FTI2b or FTI3 of Crocodylia); FTI1 and FTI4 absent',
		35 'FTI1: origin; caudodorsal to FTI2 and ISTR, near M. ischiocaudalis origin' /  ' Ilio-ischiadic ligament or fascia on caudolateral side of distal ischium [scar or tubercle]' ' Last sacral and proximal caudal vertebrae, fascia' 'None; absent',
		36 'FTI1: insertion' /  ' Caudomedial proximal tibia; with or distal to PIT [scar]' ' Unites distally with FTI2, to GM origin at caudomedial proximal tibia' 'None; absent',
		37 'FTI2: origin' /  ' Cranial end of ilio-ischiadic ligament or fascia, near or on ischial tuberosity and distal ischium' 'Scar on ischial tuberosity, and ilio-ischiadic fascia (FTI3-4 of Crocodylia)' 'Proximal dorsal process of ischium, and ilio-ischiadic fascia [ischial tuberosity expanded as process]' ' Caudolateral distal ischium, and ilio-ischiadic membrane (FCM of Neornithes) [proximal dorsal process lost]',
		38 'FTI2: insertion of tendon of superficial part (FTI2a or FTI4)' /  'Splits distally into two tendons, inserting on medial and lateral proximal tibia around GM origin' 'Unites distally with FTE and deeper part (FTI2b; FTI3 of Crocodylia) [scar]' 'None; muscle absent or not separate',
		39 'FTI: insertion of deep part (FTI2b or FTI3 or FCM)' /  'Caudal proximal tibia; distal to PUT [scar]' 'Not distinct from superficial part (FTI2a); unites distally with FTI1 [scar]' 'Unites distally with FTE (=FCLP) tendon (and FTI4, if present)',
		40 'FTI2 (FTI3-4 of Crocodylia): secondary tendon to GL' /  Absent Present,
		41 'M. flexor tibialis externus (M. flexor cruris lateralis pars pelvica; FCLP of Neornithes):origin; most caudodorsal of flexor cruris [possible scarring]' /  ' Ilio-ischiadic ligamentyfascia around caudoventral ilium and caudodorsal ischium' 'Caudolateral surface of ilium [muscle scar]',
		42 'FTE: insertion; shared tendon inserts between heads of Mm. gastrocnemii' /  'Tendon splits distally; medial tendon to caudomedial proximal tibia near GM; lateral tendon to caudolateral proximal tibia near GL and digital flexors [scar], contributing to plantar aponeurosis' 'Medial proximal tibia (FCLP of Neornithes); with FCM, between GM-GIM',
		43 'FCL pars accessoria head (FCLA)' /  Absent ' Present, originating from FCLP raphe and inserting in popliteal fossa of femur',
		44 'M. pubotibialis (PUT)' /  Present Absent,
		45 'PUT: origin; most cranial of flexor cruris and distally adjacent to AMB' /  ' Pubes, proximal to or onto pubic tubercle and pubo-ischiadic ligament' 'None; absent',
		46 'PUT: insertion' /  'Caudolateral proximal tibia; between GM and GL; proximal to other flexor cruris parts' 'None; absent',
		47 'M. adductor femoris (ADD): number of heads' /  One ' Two: ADD1 and ADD2 of Crocodylia, or Mm. puboischiofemorales medialis (PIFM) et lateralis (PIFL) of Neornithes [two origin and insertion scars]',
		48 'ADD: origin' /  ' Pubo-ischiadic ligament, cranial and deep to flexor cruris' 'Cranial ADD1 and caudal ADD2 edges of ischium, separated by PIFE3 [groove for ADD2 or scars; PIFE3 present]' 'Craniolateral edge of ischium, pubo-ischiadic membrane, and caudolateral pubis [PIFE3 absent]',
		49 'ADD: insertion' /  'Caudal distal femoral shaft, one scar on adductor ridge' 'Caudal distal femoral shaft [medial and lateral scars or crest]' Adductor_ridge_or_crista_supracondylaris_medialis_connecting_to_medial_condyle,
		50 'M. puboischiofemoralis externus (PIFE): number of heads' /  ' One: PIFE1-3; weakly subdivided [nearly continuous pubo-ischiadic plate]' ' Three: PIFE1-3 [expanded and separated pubic and ischial aprons; obturator process]' 'Two: Mm. obturatorii lateralis (OL) et medialis (OM) of Neornithes, equivalent to PIFE1 and PIFE2; PIFE3 lost [obturator process lost]',
		51 'PIFE1: origin' /  'Thyroid fenestra and pubo-ischiadic plate' Craniomedial_surface_of_pubic_apron_and_epipubic_cartilage ' Proximal lateral pubis; OL of Neornithes [pubic apron lost]',
		52 'PIFE2: origin' /  ' Caudal to PIFE1; not separated' Caudal_surface_of_pubic_apron 'Medial pubo-ischiadic membrane; OM of Neornithes [pubic apron lost]',
		53 'PIFE3: origin' /  'Caudal to PIFE1-2; not separated' 'Lateral ischium, remnant of pubo-ischiadic plate [or obturator process]' 'Absent [obturator process lost]',
		54 'PIFE1-2: pubic retroversion' /  _Pubic_shaft_oriented_cranially Pubic_shaft_near_vertical Pubic_shaft_oriented_caudally ' Ilia, pubes, and ischia are nearly parallel',
		55 'PIFE: insertion' /  ' Caudolateral internal trochanter, posterior ridge, and intertrochanteric fossa' _Tip_of_trochanter_minor_and_intertrochanteric_fossa 'Caudolateral proximal femur [greater trochanter, dorsolateral trochanter]' ' Lateral proximal femur  [greater trochanter rotated laterally with head]' ' Groove and pit on caudolateral side of trochanteric crest [greater and lesser trochanters fused]',
		56 'PIFE2 (OM of Neornithes): obturator tuberosity on ischium for guiding tendon' /  Absent Present,
		57 'M. ischiotrochantericus (M. ischiofemoralis; ISF of Neornithes): origin' /  ' Medial surface of caudal ischium [ischial symphysis]' 'Lateral surface of caudal ischium and ilio-ischiadic membrane [ischial symphysis lost]',
		58 'ISTR: insertion' /  ' Caudolateral proximal femur, proximal to IF and caudal to PIFIs [scar or striations]' Groove_proximal_to_trochanteric_shelf ' Lateral proximal femur near trochanteric shelf [reduced trochanteric shelf]' Proximal_to_large_posterior_trochanter 'Caudolateral trochanteric crest [scar; reduced posterior trochanter]',
		59 'M. caudofemoralis brevis (M. caudofemoralis pars pelvica; CFP of Neornithes): origin' /  _Proximal_caudal_vertebrae_and_fascia ' Proximal caudals ~1-2, last sacral(s), and medioventral ilium [small shelf]' 'Caudoventral ilium [brevis fossa]' 'Ventrolateral ilium [brevis fossa reduced onto lateral ilium]' ' Caudolateral ilium [brevis fossa lost]',
		60 'CFB: insertion' /  'Weakly differentiated from CFL; near internal trochanter' 'Proximal and lateral to CFL, if separate [fourth trochanter or scar present]' 'Caudolateral proximal femur [trochanter major]',
		61 'M. caudofemoralis longus (M. caudofemoralis pars caudalis; CFC of Neornithes): origin' /  'Haemal arches, ventral centra and transverse processes of caudal vertebrae [no transition zone in caudals]' 'Restricted to proximal half of tail [?transition zone'']' 'Restricted to proximalmost caudals [tail shortened to 15?30 vertebrae]' _Cranioventral_pygostyle 'None; absent',
		62 'CFL: insertion' /  Caudal_femoral_shaft_and_internal_trochanter _Prominent_fourth_trochanter_and_medial_pit Small_fourth_trochanter Fourth_trochanter_reduced_to_a_scar 'None; absent',
		63 'CFL: secondary tendon to lateral knee region (and GL)' /  'Absent [no pendant trochanter or CFL absent]' From_distal_CFL_belly 'From crest-like fourth trochanter' From_tip_of_pendant_fourth_trochanter,
		64 'Mm. gastrocnemii: number of heads' /  ' Two: Mm. gastrocnemii lateralis (GL) et medialis (GM; ?femorotibial gastrocnemius? of Lepidosauria; Russell, 1993)' 'Three: GM divided into GM and M. gastrocnemius pars intermedia (GIM; Neornithes) or GL divideded into superficial and deep heads of ?femoral gastrocnemius? (Lepidosauria; Russell, 1993)',
		65 'GL: origin' /  'Caudolateral distal femur proximal to lateral condyle [tubercle or scar]',
		66 'GL: insertion' /  'Plantar aponeurosis to metatarsal V and tarsals, then to digits 2-4 with FDBs ' 'Plantar aponeurosis to metatarsal V, process on distal tarsal 4, and calcaneal tuber, then to digits 2-4 with FDBs [calcaneal tuber present]' 'Reduced plantar aponeurosis to caudal surfaces of metatarsals III-V [scars; calcaneal tuber and distal tarsal 4 process lost]' ' Forms lateral part of ?Achilles tendon? onto small flat hypotarsus, then vestigial plantar aponeurosis to caudal surface of tarsometatarsus' ' Forms lateral part of ?Achilles tendon? onto large grooved hypotarsus, then vestigial plantar aponeurosis to caudal surface of tarsometatarsus',
		67 'GM: origin; medial to EDL' /  Medial_proximal_tibia ' Medial side of (lateral) cnemial crest',
		68 'GM: insertion' /  ' Plantar aponeurosis to metatarsal V, calcaneum, then to digit 5' 'Plantar aponeurosis to metatarsal V, calcaneal tuber, then to digit 5 [calcaneal tuber present]' 'Plantar aponeurosis to metatarsal V, calcaneal tuber and metatarsals II-III [digit 5 phalanges lost or vestigial]' 'Reduced plantar aponeurosis to caudal surfaces of metatarsals II-III [scars; calcaneal tuber lost]' 'Forms medial part of ?Achilles tendon? onto small flat hypotarsus, then vestigial plantar aponeurosis to caudal surface of tarsometatarsus [metatarsal V lost] ' ' Forms medial part of ?Achilles tendon? onto large grooved hypotarsus, then vestigial plantar aponeurosis to caudal surface of tarsometatarsus',
		69 'GIM: origin' /  ' Absent; not divided' 'Caudal side of distal femur, near medial femoral condyle; at distal end of PIFM, PIFL, and FCLA insertions and surrounding fascia',
		70 'GIM: insertion' /  'Absent; not divided' 'Joins GM, then forms caudal part of ?Achilles tendon? onto hypotarsus and caudal tarsometatarsus',
		71 'GM and GL: relative size' /  ' GL larger than GM [no large cnemial crest]' ' GM larger than GL (including GIM, if present) [expanded cnemial crest]',
		72 'Digital flexors: number of major heads' /  'Two: M. flexor hallucis longus (FHL) and weakly subdivided M. flexor digitorum longus (FDL); plus third, weakly subdivided, M. flexor digitorum brevis (FDB)' 'Seven or more: FHL,FDL,FPD2,3,4,FPPD2,3,PL',
		73 'FHL: origin(s)' /  'Caudolateral distal femur: lateral epicondyle near GL' ' Expanded onto lateral cnemial crest of tibia, fossa flexoria, and proximal fibula' Expanded_onto_medial_fibular_fossa_or_sulcus 'Caudal shafts of tibia and proximal fibula [flat surfaces]',
		74 'FDB: origin' /  'Plantar aponeurosis (reduced with plantar aponeurosis insertion of other digital flexors) and calcaneal tuber ventral-caudal surface' 'None; absent (plantar aponeurosis absent)',
		75 'FDL: origin' /  'Medial fibula, shaft [depression or ridge]; remains superficial to PPs' ' Expanded onto much of caudal side of knee region [fossa poplitea]',
		76 'Digital flexors: insertions' /  'FHL+FDL(+FDB) fuse, forming plantar aponeurosis to digits 1-5 [flexor tubercles of unguals, large calcaneal tuber]' 'Discrete tendons to proximal phalanges (FHL) and flexor tubercles (FDL) of pedal unguals, digits 1-4 [loss of plantar aponeurosis, calcaneal tuber and digit 5 reduced or absent]',
		77 'Tibial cartilage around digital flexor tendons (PL insertion)' /  Absent 'Present, small; caudal extension of trochlear surface' 'Present, large; medially and laterally bordered by sharp crests; sesamoid may be present for PL insertion',
		78 'FDL: tendon of insertion' /  Not_ossified Ossified,
		79 'FHL: insertion on digit 1' /  'Caudal side of digit 1; digit remains proximal' ' Caudal side of digit 1; hallux shifted distally, losing contact with tarsus' 'Cranial side of digit 1; hallux retroverted onto caudal side of tarsometatarsus and positioned distally',
		80 'M. flexor hallucis brevis (FHB)' /  'Present [mobile distal tarsals and metatarsal I]' 'Absent [immobile distal tarsals and metatarsal I]',
		81 'FHB: origin' /  'Distal tarsals and plantar aponeurosis [distal tarsal IV plantar tubercle, DT I depression, etc.]' 'None; absent',
		82 'FHB: insertion' /  'Caudal side of proximal digit I, 1st phalanx; possibly metatarsal I [depression]' 'None; absent',
		83 'TA: origin ' /  ' Cranial surface of distal lateral femoral condyle; superficial to EDL origin' ' Cranial surface of distal lateral femoral condyle plus lateral side of cranial cnemial crest (second tibial head of TA)' _Cranial_surface_of_distal_lateral_femoral_condyle_plus_craniolateral_sides_of_cranial_and_lateral_cnemial_crests_,
		84 'TA: insertion' /  'Through ligament or retinaculum to cranial surfaces of proximal metatarsals II-IV; remains lateral to EDL [scars or tubercles]' ' Through ligament or retinaculum to tubercles on cranial proximal metatarsals II-IV [metatarsal I shifted distally]' ' Tuberositas "m. tibialis cranialis", on cranial proximal metatarsal II-equivalent region (craniomedial)',
		85 'EDL+TA: extensor canal on cranial side of distal tibia or tibiotarsus' /  Absent 'Present; shallow groove' 'Present; deep groove enclosed cranially by an ossified supratendinal bridge',
		86 'M. extensor digitorum longus (EDL): origin' /  ' Craniomedial proximal tibia; distal to tibial tuberosity and deep to TA origin' 'Lateral side of (lateral) cremial crest; distal to TA origin; and cranial tibial shaft [ridges]' Additional_origin_from_cranial_cnemial_crest,
		87 'EDL: insertion' /  'Through ligament or retinaculum and AHD tendon to craniomedial surface of proximal metatarsal I [bulge or rugosity], potentially smaller insertions on MT2,3; remains lateral to TA' 'Extensor surfaces of non-proximal phalanges of digits II-IV [EDB absent or fused to EDL]',
		88 'M. extensor hallucis longus/Adductor hallucis longus (EHL): origin' /  'Cranial side of metatarsal I [hallux not retroverted]' 'Medial side of sulcus extensorius on TMT [depression; retroverted hallux]',
		89 'EHL: insertion' /  'Dorsal surfaces of digit 1 phalanges [hallux not retroverted]' 'Caudal surfaces of digit 1 phalanges [hallux retroverted]',
		90 'M. extensor digitorum brevis (EDB)' /  'Present [some combination of: no advanced mesotarsal ankle; plantigrade; pes not functionally tridactyl]' 'Absent; presumably fused to distal EDL [advanced mesotarsal ankle; digitigrade; functionally tridactyl pes]',
		91 'EDB: origin' /  'Cranial surfaces of proximal tarsals or MTs, proximal to TA or EDL [scars; cranial astragalar hollow], and MT shafts' 'None; absent',
		92 'EDB: insertion' /  Dorsal_surfaces_of_distal_phalanges_or_unguals 'None; absent',
		93 'M. pronator profundus (PP) (=TP/POP tibia =PP1, PP fibula =PP2)' /  'Present [expansive distal fibular shaft]' 'Absent [distal fibular shaft lost; metatarsal I shifted distally]',
		94 'PP: origin     (PP2)' /  ' Caudomedial distal fibular shaft; associated with IC+POP [scarred surface]' 'None; absent',
		95 'PP: insertion   (PP2)' /  'Caudolateral side of proximal metatarsal I (and II-III) and tarsals [especially process of distal tarsal 4]' 'None; absent',
		96 'M. popliteus (POP): origin   (=PP1)' /  'Caudolateral proximal tibial shaft [scarred surface]' ' Distal end of flexor fossa; caudolateral proximal tibia [tubercle]',
		97 'POP: insertion    (=PP1)' /  'with PP (PP2)' ' Medial proximal fibula [fossa, if present]',
		98 'M. fibulocalcaneus (FC)' /  'Present (mobile tibia-fibula at tarsus)' 'Absent [immobile tibia-fibula at tarsus; or loss of distal fibula]',
		99 'FC: origin' /  'Caudal side of distal calcaneal tuber [rugose surface]' 'Caudal fibula, distal third [flat surface; mobile tibia-fibula]' 'None; absent',
		100 'FC: insertion' /  'Caudal side of metatarsal V [between two tubercles]' Dorsal_side_of_calcaneal_tuber 'None; absent',
		101 'M. abductor hallucis dorsalis (AHD)' /  'Present [metatarsal I mobile; distal fibular shaft present]' 'Absent [metatarsal I immobile; distal fibular shaft absent]',
		102 'AHD: origin' /  'Distal craniolateral fibula and perhaps proximolateral astragalocalcaneum [flat or depression; lip]' 'None; absent',
		103 'AHD: insertion' /  'Medial or lateral distal shaft of metatarsal I also II (cranial proximal MT I); near EDL insertion [ridge]; also tendon may join EDB' 'None; absent',
		104 'M. fibularis longus (FL): origin' /  'lateral fibular shaft; distal to IFLB; between FB and FDL [scarred surface]' 'Lateral side of lateral femoral condyle [scar]' ' Lateral proximal fibular shaft and nearby cnemial crests [distal fibular shaft lost]; proximal to ILFB',
		105 'FL: insertion' /  ' Lateral side of metatarsal V; distal to FB [scar]; and slight tendon to dorsal surfaces of digit V phalanges' ' Lateral side of metatarsal V; distal to FB; and calcaneal tuber and slight tendon to dorsal surfaces of digit 5 phalanges [calcaneal tuber present]' 'Lateral side of metatarsal V, calcaneal tuber, and flexor tendon [digit 5 phalanges lost or vestigial]' 'Lateral side of metatarsal V and flexor tendon [calcaneal tuber lost]' ' Tibial cartilage and through Sulcus m. fibularis longi on tarsometatarsus to tendon of M. flexor perforatus digitorum III [metatarsal V lost; tubercle or scar]',
		106 'M. fibularis brevis (FB): origin' /  'Craniolateral distal fibula (and tibia); craniolateral and distal to FL [scarred surface]' 'Craniolateral distal tibial shaft [distal fibular shaft lost]',
		107 'FB: insertion' /  ' Caudolateral side of metatarsal V (and IV); proximal to FL [scar]' ' Caudolateral proximal metatarsal IV [metatarsal V lost; Tuberculum m. fibularis brevis present]' ; 
	MATRIX
	Chelonia                00000000000000000010000001003002001102100000000000000010000244000000000000000000000000000000000001220000000
	Basal_Diapsida          ?000000??0??0?000000000?00????????????????????0?000000000?0000??000???0?000000000?0000000000000000000000000
	Squamata                00010000000000000000000100000100010000010000000000000000000000110000000000000000000000000000000000000001000
	Sphenodon               00010000000000000000000000000000010000010000000000000000000000110000000000000000000000000000000000000000000
	Basal_Archosauromorpha  ?000000??0??0?000000000?0??0?????????????????????(0 1)1110000?0000(1 2)?0101??0?000000000?0000000000000000000000100
	Erythrosuchidae         ?000000??0??0?000020000?0??0????0???1??????????1?(0 1)1110000??000(1 2)??101??0?000000000?0000000000000000000000100
	Proterochampsidae       ?010110??0??0?000020000?0??0????????1?????????11111110200?11012??102??0?000000000?0000000000000000000000100
	Euparkeria              ?000110??0??0?000020000?0??0??1?????1?????????11111110200?11012??101??0?000000000?0000000000000000110000100
	Parasuchia              ?000110??0??0?000020000??0?00???????1??????????1111110200011012??101??0?000000000?0000000000000000110000100
	Ornithosuchidae         1010110??0??1?000020001??0?10???????????1?????11111110200011012??101??1?100000000?0000000000000000110000100
	Aetosauria              1000110??0??1?000020000??0?10???????1?????????11111110200011012??101??0?000000000?0000000000000000110000100
	Gracilisuchus           1000110??0??1?000020000??0?10?11????????1??????1111110200011020??101??0?100000000?0000000000000000110000100
	Batrachotomus           1000110??0??1?000020000?00?10?110???1???1?????11111110200011012??101??0?000000000?0000000000000000110000100
	Postosuchus             1010110??0??1?000020000?20?10???0???1???1?????11111110200021012??102??0?100000000?0000000000000000110000200
	Poposaurus              1000110??0??1?000120000?20010???0?0?1???1?????11111110200021010??102??0?000000000?0000000000000000110000200
	Sphenosuchus            1000110??0??0?000120000?(0 1)0?10???????1???1?????11111110200021012??101??0?000000000?0000000000000000110000100
	Protosuchus             1010110??0??0?000120000?10?10???????1?????????11111110200011012??102??0?000000000?0000000000000000110000200
	Crocodylia              10001100111001000020000010010111010011211001111111111020001101200102000000000000000000000000000000110000200
	Aphanosauria            ?000??0??0??1?001(1 2)(2 3)1111??0?00???0???1?????????11111110200?11012??102??0?00000000000000000111001000110??0100
	Pterosauria             ?010110??(0 1)??0?1000(2 3)1000?(0 1)2?00???????????????????1111103002(0 1)1130??213??1?1(0 1)0(0 1)0001111001010111111??1221112110
	Lagerpetidae            ?0(0 1)0111??0??1?00(0 1)1(2 3)(0 1)1(0 1)1????00???????1????????????11110200(0 1)11?1(2 3)?0213??1?11010001111001000111000001220000200
	Scleromochlus           ???????????????????????????????????????????????????????????????????????????????????????????????????????????
	Lagosuchidae            ?01011(0 1)??0??0?001231111????00????????????????????111102001111(1 2)2??111??1?11010001111001000111000001220000200
	Silesauridae            101011(0 1)??0??1?101231111????10???????1???1?????11111110200121112?0112??1?1101000???1101000111000001220000200
	Heterodontosaurus       1010110??0?00?101241111??2?10?????????????????1111(1 2)(1 2)1(0 2)2??(1 2)21013?0213??1?11010001111101000111111001220002310
	Basal_Ornithischia      1010110??0?00?101241111??2?10?????????????????1111(1 2)(1 2)1(0 2)2??(1 2)21013?0213??1?110100(0 1)1111(0 1)01000111???00?(1 2)(1 2)0000(2 3)00
	Basal_Sauropodomorpha   1010110??0??0?001241111??2?10?????0?1?????????11111110200(1 2)21013??(1 2)1(1 2)??1?11010001111(0 1)01000111000000110000100
	Mussaurus               1010110??0??0?001241111????1????????1?????????11111110200221013??213??1?11010001111101000111000000110000100
	Herrerasauridae         ?010111??0??0?001231111????10?????0?1?????????11111112200121113??111??1?11010001111101000111000000110000100
	Coelophysis             1010111??0??1?101231111????10?????0?1?????????11111110200121010??213??1?21010011111101000111000011220000300
	Dilophosaurus           1010111??0??1?101231111????10?????0?1?????????11111110200121010??213??1?21010011111101000111000011220000300
	Ceratosauria            1010111??0??1?101231112????10?????0?1?????????11111110200221010??213??1?21010011111101000111000011220000300
	Basal_Tetanurae         1010111??0?01?101241112?2??21?????0?1?????????11111110200221110??213??1?21010011111101000111000011220000300
	Carnosauria             1010111??0??1?101241112?2??21?????0?1?????????11111110300221110?0213??1?21010011111101000111000011220000300
	Tyrannosauroidea        1010111??0?01?101241112?22?21?????0?1???1?????11111110300221110?0213??1?21010011111101000111000011220000300
	Ornithomimosauria       1010111??0?01?101241112?2??21?????0?1?????????11111110300221110?0213??1?21010011111101000111000011220000300
	Oviraptorosauria        ?01011???0??1?101241113?3??21???????1?????????11111111300221120?0213??1?21010011111101000111000011220000300
	Alvarezsauridae         ?01011???0??2?101241113?4??31??????????????????1?111113??221220?0213??1?21010011111101000111000011220000300
	Deinonychosauria        101011???0??2?101231223?3??21???????2?????????11111112310331220?0213??1?21010011111101000111000011220000300
	Archaeopteryx           ?010?1???0??2?101231223?3??2????????2??????????1?111123?1331230??213??1?210100(1 2)1111201(0 1)00111000011220000300
	Confuciusornithidae     ?010?1???0??2?101231224?3??2????????2??????????2?211224?1341330??213??1?(2 3)10100(1 2)1111201(0 1)1(0 1)111111?11221112311
	Enantiornithes          1010(1 2)1???0??2?111231224?32122???????2?????????122211224?1341330?0214??1?(2 3)11100(1 2)1111201(0 1)1(0 1)111111?11221112411
	Patagopteryx            ?010(1 2)1???0??2?111241224?42132???????2?????????12222223411431330??314??1?(2 3)111??(1 2)1111201(0 1)1(0 1)111111?11221112411
	Apsaravis               ???12????0??????1?41??4?4??3??????????????????????2223411441330?03?4????31?111(1 2)111?20?(0 1)1(0 1)111111?11221112411
	Hesperornithes          1021(1 2)1???0??3?111241224?42132???????3?????????122222234?1441330?0314??1?31111021112212111111111?11221112411
	Ichthyornis             ?021?1???0??3?1?1241?24?4??3????????3??????????2?22223411441330??4?5??1?31111?21112212111111111??1221112411
	Paleognathae            1021211000?030111241224042132222122232201111111222222341144133010415111131112121112221111111111111221112411
	Neognathae              10212110001030111241224042132222122232201111111222222341144133010415111131112121112221111111111111221112411

;

END;
BEGIN ASSUMPTIONS;
	OPTIONS DEFTYPE = unord PolyTcount = MINSTEPS;
	TYPESET * UNTITLED   =  unord:  1- 2 4 6- 12 14- 21 24- 54 56- 61 63- 77 79- 99 102- 103 105- 107, ord:  3 5 13 22- 23 55 62 78 100- 101 104;

END;

BEGIN NOTES;

	SUT   TAXON = 1 NAME = color INTEGER = 5;
	SUT   TAXON = 3 NAME = color INTEGER = 5;
	SUT   TAXON = 4 NAME = color INTEGER = 5;
	SUT   TAXON = 8 NAME = color INTEGER = 12;
	SUT   TAXON = 10 NAME = color INTEGER = 12;
	SUT   TAXON = 11 NAME = color INTEGER = 12;
	SUT   TAXON = 12 NAME = color INTEGER = 12;
	SUT   TAXON = 13 NAME = color INTEGER = 12;
	SUT   TAXON = 14 NAME = color INTEGER = 13;
	SUT   TAXON = 15 NAME = color INTEGER = 7;
	SUT   TAXON = 16 NAME = color INTEGER = 12;
	SUT   TAXON = 17 NAME = color INTEGER = 11;
	SUT   TAXON = 18 NAME = color INTEGER = 5;
	SUT   TAXON = 23 NAME = color INTEGER = 12;
	SUT   TAXON = 24 NAME = color INTEGER = 12;
	SUT   TAXON = 25 NAME = color INTEGER = 12;
	SUT   TAXON = 28 NAME = color INTEGER = 12;
	SUT   TAXON = 30 NAME = color INTEGER = 12;
	SUT   TAXON = 47 NAME = color INTEGER = 5;
	SUT   TAXON = 48 NAME = color INTEGER = 5;

	SU  T = 1 C = 1 N = color I = 5;
	SU  T = 3 C = 1 N = color I = 5;
	SU  T = 4 C = 1 N = color I = 5;
	SU  T = 8 C = 1 N = color I = 12;
	SU  T = 10 C = 1 N = color I = 12;
	SU  T = 11 C = 1 N = color I = 12;
	SU  T = 12 C = 1 N = color I = 12;
	SU  T = 13 C = 1 N = color I = 12;
	SU  T = 14 C = 1 N = color I = 13;
	SU  T = 15 C = 1 N = color I = 12;
	SU  T = 16 C = 1 N = color I = 12;
	SU  T = 18 C = 1 N = color I = 5;
	SU  T = 23 C = 1 N = color I = 12;
	SU  T = 24 C = 1 N = color I = 12;
	SU  T = 25 C = 1 N = color I = 12;
	SU  T = 28 C = 1 N = color I = 12;
	SU  T = 30 C = 1 N = color I = 12;
	SU  T = 47 C = 1 N = color I = 5;
	SU  T = 48 C = 1 N = color I = 5;

	SU  T = 1 C = 2 N = color I = 5;
	SU  T = 3 C = 2 N = color I = 5;
	SU  T = 4 C = 2 N = color I = 5;
	SU  T = 8 C = 2 N = color I = 12;
	SU  T = 10 C = 2 N = color I = 12;
	SU  T = 11 C = 2 N = color I = 12;
	SU  T = 12 C = 2 N = color I = 12;
	SU  T = 13 C = 2 N = color I = 12;
	SU  T = 14 C = 2 N = color I = 13;
	SU  T = 15 C = 2 N = color I = 12;
	SU  T = 16 C = 2 N = color I = 12;
	SU  T = 18 C = 2 N = color I = 5;
	SU  T = 23 C = 2 N = color I = 12;
	SU  T = 24 C = 2 N = color I = 12;
	SU  T = 25 C = 2 N = color I = 12;
	SU  T = 28 C = 2 N = color I = 12;
	SU  T = 30 C = 2 N = color I = 12;
	SU  T = 47 C = 2 N = color I = 5;
	SU  T = 48 C = 2 N = color I = 5;

	SU  T = 1 C = 3 N = color I = 5;
	SU  T = 3 C = 3 N = color I = 5;
	SU  T = 4 C = 3 N = color I = 5;
	SU  T = 8 C = 3 N = color I = 12;
	SU  T = 10 C = 3 N = color I = 12;
	SU  T = 11 C = 3 N = color I = 12;
	SU  T = 12 C = 3 N = color I = 12;
	SU  T = 13 C = 3 N = color I = 12;
	SU  T = 14 C = 3 N = color I = 13;
	SU  T = 15 C = 3 N = color I = 12;
	SU  T = 16 C = 3 N = color I = 12;
	SU  T = 18 C = 3 N = color I = 5;
	SU  T = 23 C = 3 N = color I = 12;
	SU  T = 24 C = 3 N = color I = 12;
	SU  T = 25 C = 3 N = color I = 12;
	SU  T = 28 C = 3 N = color I = 12;
	SU  T = 30 C = 3 N = color I = 12;
	SU  T = 47 C = 3 N = color I = 5;
	SU  T = 48 C = 3 N = color I = 5;

	SU  T = 1 C = 4 N = color I = 5;
	SU  T = 3 C = 4 N = color I = 5;
	SU  T = 4 C = 4 N = color I = 5;
	SU  T = 8 C = 4 N = color I = 12;
	SU  T = 10 C = 4 N = color I = 12;
	SU  T = 11 C = 4 N = color I = 12;
	SU  T = 12 C = 4 N = color I = 12;
	SU  T = 13 C = 4 N = color I = 12;
	SU  T = 14 C = 4 N = color I = 13;
	SU  T = 15 C = 4 N = color I = 12;
	SU  T = 16 C = 4 N = color I = 12;
	SU  T = 18 C = 4 N = color I = 5;
	SU  T = 23 C = 4 N = color I = 12;
	SU  T = 24 C = 4 N = color I = 12;
	SU  T = 25 C = 4 N = color I = 12;
	SU  T = 28 C = 4 N = color I = 12;
	SU  T = 30 C = 4 N = color I = 12;
	SU  T = 47 C = 4 N = color I = 5;
	SU  T = 48 C = 4 N = color I = 5;

	SU  T = 1 C = 5 N = color I = 5;
	SU  T = 3 C = 5 N = color I = 5;
	SU  T = 4 C = 5 N = color I = 5;
	SU  T = 8 C = 5 N = color I = 12;
	SU  T = 10 C = 5 N = color I = 12;
	SU  T = 11 C = 5 N = color I = 12;
	SU  T = 12 C = 5 N = color I = 12;
	SU  T = 13 C = 5 N = color I = 12;
	SU  T = 14 C = 5 N = color I = 13;
	SU  T = 15 C = 5 N = color I = 12;
	SU  T = 16 C = 5 N = color I = 12;
	SU  T = 18 C = 5 N = color I = 5;
	SU  T = 23 C = 5 N = color I = 12;
	SU  T = 24 C = 5 N = color I = 12;
	SU  T = 25 C = 5 N = color I = 12;
	SU  T = 28 C = 5 N = color I = 12;
	SU  T = 30 C = 5 N = color I = 12;
	SU  T = 47 C = 5 N = color I = 5;
	SU  T = 48 C = 5 N = color I = 5;

	SU  T = 1 C = 6 N = color I = 5;
	SU  T = 3 C = 6 N = color I = 5;
	SU  T = 4 C = 6 N = color I = 5;
	SU  T = 8 C = 6 N = color I = 12;
	SU  T = 10 C = 6 N = color I = 12;
	SU  T = 11 C = 6 N = color I = 12;
	SU  T = 12 C = 6 N = color I = 12;
	SU  T = 13 C = 6 N = color I = 12;
	SU  T = 14 C = 6 N = color I = 13;
	SU  T = 15 C = 6 N = color I = 12;
	SU  T = 16 C = 6 N = color I = 12;
	SU  T = 18 C = 6 N = color I = 5;
	SU  T = 23 C = 6 N = color I = 12;
	SU  T = 24 C = 6 N = color I = 12;
	SU  T = 25 C = 6 N = color I = 12;
	SU  T = 28 C = 6 N = color I = 12;
	SU  T = 30 C = 6 N = color I = 12;
	SU  T = 47 C = 6 N = color I = 5;
	SU  T = 48 C = 6 N = color I = 5;

	SU  T = 1 C = 7 N = color I = 5;
	SU  T = 3 C = 7 N = color I = 5;
	SU  T = 4 C = 7 N = color I = 5;
	SU  T = 8 C = 7 N = color I = 12;
	SU  T = 10 C = 7 N = color I = 12;
	SU  T = 11 C = 7 N = color I = 12;
	SU  T = 12 C = 7 N = color I = 12;
	SU  T = 13 C = 7 N = color I = 12;
	SU  T = 14 C = 7 N = color I = 13;
	SU  T = 15 C = 7 N = color I = 12;
	SU  T = 16 C = 7 N = color I = 12;
	SU  T = 18 C = 7 N = color I = 5;
	SU  T = 23 C = 7 N = color I = 12;
	SU  T = 24 C = 7 N = color I = 12;
	SU  T = 25 C = 7 N = color I = 12;
	SU  T = 28 C = 7 N = color I = 12;
	SU  T = 30 C = 7 N = color I = 12;
	SU  T = 47 C = 7 N = color I = 5;
	SU  T = 48 C = 7 N = color I = 5;

	SU  T = 1 C = 8 N = color I = 5;
	SU  T = 3 C = 8 N = color I = 5;
	SU  T = 4 C = 8 N = color I = 5;
	SU  T = 8 C = 8 N = color I = 12;
	SU  T = 10 C = 8 N = color I = 12;
	SU  T = 11 C = 8 N = color I = 12;
	SU  T = 12 C = 8 N = color I = 12;
	SU  T = 13 C = 8 N = color I = 12;
	SU  T = 14 C = 8 N = color I = 13;
	SU  T = 15 C = 8 N = color I = 12;
	SU  T = 16 C = 8 N = color I = 12;
	SU  T = 18 C = 8 N = color I = 5;
	SU  T = 23 C = 8 N = color I = 12;
	SU  T = 24 C = 8 N = color I = 12;
	SU  T = 25 C = 8 N = color I = 12;
	SU  T = 28 C = 8 N = color I = 12;
	SU  T = 30 C = 8 N = color I = 12;
	SU  T = 47 C = 8 N = color I = 5;
	SU  T = 48 C = 8 N = color I = 5;

	SU  T = 1 C = 9 N = color I = 5;
	SU  T = 3 C = 9 N = color I = 5;
	SU  T = 4 C = 9 N = color I = 5;
	SU  T = 8 C = 9 N = color I = 12;
	SU  T = 10 C = 9 N = color I = 12;
	SU  T = 11 C = 9 N = color I = 12;
	SU  T = 12 C = 9 N = color I = 12;
	SU  T = 13 C = 9 N = color I = 12;
	SU  T = 14 C = 9 N = color I = 13;
	SU  T = 15 C = 9 N = color I = 12;
	SU  T = 16 C = 9 N = color I = 12;
	SU  T = 18 C = 9 N = color I = 5;
	SU  T = 23 C = 9 N = color I = 12;
	SU  T = 24 C = 9 N = color I = 12;
	SU  T = 25 C = 9 N = color I = 12;
	SU  T = 28 C = 9 N = color I = 12;
	SU  T = 30 C = 9 N = color I = 12;
	SU  T = 47 C = 9 N = color I = 5;
	SU  T = 48 C = 9 N = color I = 5;

	SU  T = 1 C = 10 N = color I = 5;
	SU  T = 3 C = 10 N = color I = 5;
	SU  T = 4 C = 10 N = color I = 5;
	SU  T = 8 C = 10 N = color I = 12;
	SU  T = 10 C = 10 N = color I = 12;
	SU  T = 11 C = 10 N = color I = 12;
	SU  T = 12 C = 10 N = color I = 12;
	SU  T = 13 C = 10 N = color I = 12;
	SU  T = 14 C = 10 N = color I = 13;
	SU  T = 15 C = 10 N = color I = 12;
	SU  T = 16 C = 10 N = color I = 12;
	SU  T = 18 C = 10 N = color I = 5;
	SU  T = 23 C = 10 N = color I = 12;
	SU  T = 24 C = 10 N = color I = 12;
	SU  T = 25 C = 10 N = color I = 12;
	SU  T = 28 C = 10 N = color I = 12;
	SU  T = 30 C = 10 N = color I = 12;
	SU  T = 47 C = 10 N = color I = 5;
	SU  T = 48 C = 10 N = color I = 5;

	SU  T = 1 C = 11 N = color I = 5;
	SU  T = 3 C = 11 N = color I = 5;
	SU  T = 4 C = 11 N = color I = 5;
	SU  T = 8 C = 11 N = color I = 12;
	SU  T = 10 C = 11 N = color I = 12;
	SU  T = 11 C = 11 N = color I = 12;
	SU  T = 12 C = 11 N = color I = 12;
	SU  T = 13 C = 11 N = color I = 12;
	SU  T = 14 C = 11 N = color I = 13;
	SU  T = 15 C = 11 N = color I = 12;
	SU  T = 16 C = 11 N = color I = 12;
	SU  T = 18 C = 11 N = color I = 5;
	SU  T = 23 C = 11 N = color I = 12;
	SU  T = 24 C = 11 N = color I = 12;
	SU  T = 25 C = 11 N = color I = 12;
	SU  T = 28 C = 11 N = color I = 12;
	SU  T = 30 C = 11 N = color I = 12;
	SU  T = 47 C = 11 N = color I = 5;
	SU  T = 48 C = 11 N = color I = 5;

	SU  T = 1 C = 12 N = color I = 5;
	SU  T = 3 C = 12 N = color I = 5;
	SU  T = 4 C = 12 N = color I = 5;
	SU  T = 8 C = 12 N = color I = 12;
	SU  T = 10 C = 12 N = color I = 12;
	SU  T = 11 C = 12 N = color I = 12;
	SU  T = 12 C = 12 N = color I = 12;
	SU  T = 13 C = 12 N = color I = 12;
	SU  T = 14 C = 12 N = color I = 13;
	SU  T = 15 C = 12 N = color I = 12;
	SU  T = 16 C = 12 N = color I = 12;
	SU  T = 18 C = 12 N = color I = 5;
	SU  T = 23 C = 12 N = color I = 12;
	SU  T = 24 C = 12 N = color I = 12;
	SU  T = 25 C = 12 N = color I = 12;
	SU  T = 28 C = 12 N = color I = 12;
	SU  T = 30 C = 12 N = color I = 12;
	SU  T = 47 C = 12 N = color I = 5;
	SU  T = 48 C = 12 N = color I = 5;

	SU  T = 1 C = 13 N = color I = 5;
	SU  T = 3 C = 13 N = color I = 5;
	SU  T = 4 C = 13 N = color I = 5;
	SU  T = 8 C = 13 N = color I = 12;
	SU  T = 10 C = 13 N = color I = 12;
	SU  T = 11 C = 13 N = color I = 12;
	SU  T = 12 C = 13 N = color I = 12;
	SU  T = 13 C = 13 N = color I = 12;
	SU  T = 14 C = 13 N = color I = 13;
	SU  T = 15 C = 13 N = color I = 12;
	SU  T = 16 C = 13 N = color I = 12;
	SU  T = 18 C = 13 N = color I = 5;
	SU  T = 23 C = 13 N = color I = 12;
	SU  T = 24 C = 13 N = color I = 12;
	SU  T = 25 C = 13 N = color I = 12;
	SU  T = 28 C = 13 N = color I = 12;
	SU  T = 30 C = 13 N = color I = 12;
	SU  T = 47 C = 13 N = color I = 5;
	SU  T = 48 C = 13 N = color I = 5;

	SU  T = 1 C = 14 N = color I = 5;
	SU  T = 3 C = 14 N = color I = 5;
	SU  T = 4 C = 14 N = color I = 5;
	SU  T = 8 C = 14 N = color I = 12;
	SU  T = 10 C = 14 N = color I = 12;
	SU  T = 11 C = 14 N = color I = 12;
	SU  T = 12 C = 14 N = color I = 12;
	SU  T = 13 C = 14 N = color I = 12;
	SU  T = 14 C = 14 N = color I = 13;
	SU  T = 15 C = 14 N = color I = 12;
	SU  T = 16 C = 14 N = color I = 12;
	SU  T = 18 C = 14 N = color I = 5;
	SU  T = 23 C = 14 N = color I = 12;
	SU  T = 24 C = 14 N = color I = 12;
	SU  T = 25 C = 14 N = color I = 12;
	SU  T = 28 C = 14 N = color I = 12;
	SU  T = 30 C = 14 N = color I = 12;
	SU  T = 47 C = 14 N = color I = 5;
	SU  T = 48 C = 14 N = color I = 5;

	SU  T = 1 C = 15 N = color I = 5;
	SU  T = 3 C = 15 N = color I = 5;
	SU  T = 4 C = 15 N = color I = 5;
	SU  T = 8 C = 15 N = color I = 12;
	SU  T = 10 C = 15 N = color I = 12;
	SU  T = 11 C = 15 N = color I = 12;
	SU  T = 12 C = 15 N = color I = 12;
	SU  T = 13 C = 15 N = color I = 12;
	SU  T = 14 C = 15 N = color I = 13;
	SU  T = 15 C = 15 N = color I = 12;
	SU  T = 16 C = 15 N = color I = 12;
	SU  T = 18 C = 15 N = color I = 5;
	SU  T = 23 C = 15 N = color I = 12;
	SU  T = 24 C = 15 N = color I = 12;
	SU  T = 25 C = 15 N = color I = 12;
	SU  T = 28 C = 15 N = color I = 12;
	SU  T = 30 C = 15 N = color I = 12;
	SU  T = 47 C = 15 N = color I = 5;
	SU  T = 48 C = 15 N = color I = 5;

	SU  T = 1 C = 16 N = color I = 5;
	SU  T = 3 C = 16 N = color I = 5;
	SU  T = 4 C = 16 N = color I = 5;
	SU  T = 8 C = 16 N = color I = 12;
	SU  T = 10 C = 16 N = color I = 12;
	SU  T = 11 C = 16 N = color I = 12;
	SU  T = 12 C = 16 N = color I = 12;
	SU  T = 13 C = 16 N = color I = 12;
	SU  T = 14 C = 16 N = color I = 13;
	SU  T = 15 C = 16 N = color I = 12;
	SU  T = 16 C = 16 N = color I = 12;
	SU  T = 18 C = 16 N = color I = 5;
	SU  T = 23 C = 16 N = color I = 12;
	SU  T = 24 C = 16 N = color I = 12;
	SU  T = 25 C = 16 N = color I = 12;
	SU  T = 28 C = 16 N = color I = 12;
	SU  T = 30 C = 16 N = color I = 12;
	SU  T = 47 C = 16 N = color I = 5;
	SU  T = 48 C = 16 N = color I = 5;

	SU  T = 1 C = 17 N = color I = 5;
	SU  T = 3 C = 17 N = color I = 5;
	SU  T = 4 C = 17 N = color I = 5;
	SU  T = 8 C = 17 N = color I = 12;
	SU  T = 10 C = 17 N = color I = 12;
	SU  T = 11 C = 17 N = color I = 12;
	SU  T = 12 C = 17 N = color I = 12;
	SU  T = 13 C = 17 N = color I = 12;
	SU  T = 14 C = 17 N = color I = 13;
	SU  T = 15 C = 17 N = color I = 12;
	SU  T = 16 C = 17 N = color I = 12;
	SU  T = 18 C = 17 N = color I = 5;
	SU  T = 23 C = 17 N = color I = 12;
	SU  T = 24 C = 17 N = color I = 12;
	SU  T = 25 C = 17 N = color I = 12;
	SU  T = 28 C = 17 N = color I = 12;
	SU  T = 30 C = 17 N = color I = 12;
	SU  T = 47 C = 17 N = color I = 5;
	SU  T = 48 C = 17 N = color I = 5;

	SU  T = 1 C = 18 N = color I = 5;
	SU  T = 3 C = 18 N = color I = 5;
	SU  T = 4 C = 18 N = color I = 5;
	SU  T = 8 C = 18 N = color I = 12;
	SU  T = 10 C = 18 N = color I = 12;
	SU  T = 11 C = 18 N = color I = 12;
	SU  T = 12 C = 18 N = color I = 12;
	SU  T = 13 C = 18 N = color I = 12;
	SU  T = 14 C = 18 N = color I = 13;
	SU  T = 15 C = 18 N = color I = 12;
	SU  T = 16 C = 18 N = color I = 12;
	SU  T = 18 C = 18 N = color I = 5;
	SU  T = 23 C = 18 N = color I = 12;
	SU  T = 24 C = 18 N = color I = 12;
	SU  T = 25 C = 18 N = color I = 12;
	SU  T = 28 C = 18 N = color I = 12;
	SU  T = 30 C = 18 N = color I = 12;
	SU  T = 47 C = 18 N = color I = 5;
	SU  T = 48 C = 18 N = color I = 5;

	SU  T = 1 C = 19 N = color I = 5;
	SU  T = 3 C = 19 N = color I = 5;
	SU  T = 4 C = 19 N = color I = 5;
	SU  T = 8 C = 19 N = color I = 12;
	SU  T = 10 C = 19 N = color I = 12;
	SU  T = 11 C = 19 N = color I = 12;
	SU  T = 12 C = 19 N = color I = 12;
	SU  T = 13 C = 19 N = color I = 12;
	SU  T = 14 C = 19 N = color I = 13;
	SU  T = 15 C = 19 N = color I = 12;
	SU  T = 16 C = 19 N = color I = 12;
	SU  T = 18 C = 19 N = color I = 5;
	SU  T = 23 C = 19 N = color I = 12;
	SU  T = 24 C = 19 N = color I = 12;
	SU  T = 25 C = 19 N = color I = 12;
	SU  T = 28 C = 19 N = color I = 12;
	SU  T = 30 C = 19 N = color I = 12;
	SU  T = 47 C = 19 N = color I = 5;
	SU  T = 48 C = 19 N = color I = 5;

	SU  T = 1 C = 20 N = color I = 5;
	SU  T = 3 C = 20 N = color I = 5;
	SU  T = 4 C = 20 N = color I = 5;
	SU  T = 8 C = 20 N = color I = 12;
	SU  T = 10 C = 20 N = color I = 12;
	SU  T = 11 C = 20 N = color I = 12;
	SU  T = 12 C = 20 N = color I = 12;
	SU  T = 13 C = 20 N = color I = 12;
	SU  T = 14 C = 20 N = color I = 13;
	SU  T = 15 C = 20 N = color I = 12;
	SU  T = 16 C = 20 N = color I = 12;
	SU  T = 18 C = 20 N = color I = 5;
	SU  T = 23 C = 20 N = color I = 12;
	SU  T = 24 C = 20 N = color I = 12;
	SU  T = 25 C = 20 N = color I = 12;
	SU  T = 28 C = 20 N = color I = 12;
	SU  T = 30 C = 20 N = color I = 12;
	SU  T = 47 C = 20 N = color I = 5;
	SU  T = 48 C = 20 N = color I = 5;

	SU  T = 1 C = 21 N = color I = 5;
	SU  T = 3 C = 21 N = color I = 5;
	SU  T = 4 C = 21 N = color I = 5;
	SU  T = 8 C = 21 N = color I = 12;
	SU  T = 10 C = 21 N = color I = 12;
	SU  T = 11 C = 21 N = color I = 12;
	SU  T = 12 C = 21 N = color I = 12;
	SU  T = 13 C = 21 N = color I = 12;
	SU  T = 14 C = 21 N = color I = 13;
	SU  T = 15 C = 21 N = color I = 12;
	SU  T = 16 C = 21 N = color I = 12;
	SU  T = 18 C = 21 N = color I = 5;
	SU  T = 23 C = 21 N = color I = 12;
	SU  T = 24 C = 21 N = color I = 12;
	SU  T = 25 C = 21 N = color I = 12;
	SU  T = 28 C = 21 N = color I = 12;
	SU  T = 30 C = 21 N = color I = 12;
	SU  T = 47 C = 21 N = color I = 5;
	SU  T = 48 C = 21 N = color I = 5;

	SU  T = 1 C = 22 N = color I = 5;
	SU  T = 3 C = 22 N = color I = 5;
	SU  T = 4 C = 22 N = color I = 5;
	SU  T = 8 C = 22 N = color I = 12;
	SU  T = 10 C = 22 N = color I = 12;
	SU  T = 11 C = 22 N = color I = 12;
	SU  T = 12 C = 22 N = color I = 12;
	SU  T = 13 C = 22 N = color I = 12;
	SU  T = 14 C = 22 N = color I = 13;
	SU  T = 15 C = 22 N = color I = 12;
	SU  T = 16 C = 22 N = color I = 12;
	SU  T = 18 C = 22 N = color I = 5;
	SU  T = 23 C = 22 N = color I = 12;
	SU  T = 24 C = 22 N = color I = 12;
	SU  T = 25 C = 22 N = color I = 12;
	SU  T = 28 C = 22 N = color I = 12;
	SU  T = 30 C = 22 N = color I = 12;
	SU  T = 47 C = 22 N = color I = 5;
	SU  T = 48 C = 22 N = color I = 5;

	SU  T = 1 C = 23 N = color I = 5;
	SU  T = 3 C = 23 N = color I = 5;
	SU  T = 4 C = 23 N = color I = 5;
	SU  T = 8 C = 23 N = color I = 12;
	SU  T = 10 C = 23 N = color I = 12;
	SU  T = 11 C = 23 N = color I = 12;
	SU  T = 12 C = 23 N = color I = 12;
	SU  T = 13 C = 23 N = color I = 12;
	SU  T = 14 C = 23 N = color I = 13;
	SU  T = 15 C = 23 N = color I = 12;
	SU  T = 16 C = 23 N = color I = 12;
	SU  T = 18 C = 23 N = color I = 5;
	SU  T = 23 C = 23 N = color I = 12;
	SU  T = 24 C = 23 N = color I = 12;
	SU  T = 25 C = 23 N = color I = 12;
	SU  T = 28 C = 23 N = color I = 12;
	SU  T = 30 C = 23 N = color I = 12;
	SU  T = 47 C = 23 N = color I = 5;
	SU  T = 48 C = 23 N = color I = 5;

	SU  T = 1 C = 24 N = color I = 5;
	SU  T = 3 C = 24 N = color I = 5;
	SU  T = 4 C = 24 N = color I = 5;
	SU  T = 8 C = 24 N = color I = 12;
	SU  T = 10 C = 24 N = color I = 12;
	SU  T = 11 C = 24 N = color I = 12;
	SU  T = 12 C = 24 N = color I = 12;
	SU  T = 13 C = 24 N = color I = 12;
	SU  T = 14 C = 24 N = color I = 13;
	SU  T = 15 C = 24 N = color I = 12;
	SU  T = 16 C = 24 N = color I = 12;
	SU  T = 18 C = 24 N = color I = 5;
	SU  T = 23 C = 24 N = color I = 12;
	SU  T = 24 C = 24 N = color I = 12;
	SU  T = 25 C = 24 N = color I = 12;
	SU  T = 28 C = 24 N = color I = 12;
	SU  T = 30 C = 24 N = color I = 12;
	SU  T = 47 C = 24 N = color I = 5;
	SU  T = 48 C = 24 N = color I = 5;

	SU  T = 1 C = 25 N = color I = 5;
	SU  T = 3 C = 25 N = color I = 5;
	SU  T = 4 C = 25 N = color I = 5;
	SU  T = 8 C = 25 N = color I = 12;
	SU  T = 10 C = 25 N = color I = 12;
	SU  T = 11 C = 25 N = color I = 12;
	SU  T = 12 C = 25 N = color I = 12;
	SU  T = 13 C = 25 N = color I = 12;
	SU  T = 14 C = 25 N = color I = 13;
	SU  T = 15 C = 25 N = color I = 12;
	SU  T = 16 C = 25 N = color I = 12;
	SU  T = 18 C = 25 N = color I = 5;
	SU  T = 23 C = 25 N = color I = 12;
	SU  T = 24 C = 25 N = color I = 12;
	SU  T = 25 C = 25 N = color I = 12;
	SU  T = 28 C = 25 N = color I = 12;
	SU  T = 30 C = 25 N = color I = 12;
	SU  T = 47 C = 25 N = color I = 5;
	SU  T = 48 C = 25 N = color I = 5;

	SU  T = 1 C = 26 N = color I = 5;
	SU  T = 3 C = 26 N = color I = 5;
	SU  T = 4 C = 26 N = color I = 5;
	SU  T = 8 C = 26 N = color I = 12;
	SU  T = 10 C = 26 N = color I = 12;
	SU  T = 11 C = 26 N = color I = 12;
	SU  T = 12 C = 26 N = color I = 12;
	SU  T = 13 C = 26 N = color I = 12;
	SU  T = 14 C = 26 N = color I = 13;
	SU  T = 15 C = 26 N = color I = 12;
	SU  T = 16 C = 26 N = color I = 12;
	SU  T = 18 C = 26 N = color I = 5;
	SU  T = 23 C = 26 N = color I = 12;
	SU  T = 24 C = 26 N = color I = 12;
	SU  T = 25 C = 26 N = color I = 12;
	SU  T = 28 C = 26 N = color I = 12;
	SU  T = 30 C = 26 N = color I = 12;
	SU  T = 47 C = 26 N = color I = 5;
	SU  T = 48 C = 26 N = color I = 5;

	SU  T = 1 C = 27 N = color I = 5;
	SU  T = 3 C = 27 N = color I = 5;
	SU  T = 4 C = 27 N = color I = 5;
	SU  T = 8 C = 27 N = color I = 12;
	SU  T = 10 C = 27 N = color I = 12;
	SU  T = 11 C = 27 N = color I = 12;
	SU  T = 12 C = 27 N = color I = 12;
	SU  T = 13 C = 27 N = color I = 12;
	SU  T = 14 C = 27 N = color I = 13;
	SU  T = 15 C = 27 N = color I = 12;
	SU  T = 16 C = 27 N = color I = 12;
	SU  T = 18 C = 27 N = color I = 5;
	SU  T = 23 C = 27 N = color I = 12;
	SU  T = 24 C = 27 N = color I = 12;
	SU  T = 25 C = 27 N = color I = 12;
	SU  T = 28 C = 27 N = color I = 12;
	SU  T = 30 C = 27 N = color I = 12;
	SU  T = 47 C = 27 N = color I = 5;
	SU  T = 48 C = 27 N = color I = 5;

	SU  T = 1 C = 28 N = color I = 5;
	SU  T = 3 C = 28 N = color I = 5;
	SU  T = 4 C = 28 N = color I = 5;
	SU  T = 8 C = 28 N = color I = 12;
	SU  T = 10 C = 28 N = color I = 12;
	SU  T = 11 C = 28 N = color I = 12;
	SU  T = 12 C = 28 N = color I = 12;
	SU  T = 13 C = 28 N = color I = 12;
	SU  T = 14 C = 28 N = color I = 13;
	SU  T = 15 C = 28 N = color I = 12;
	SU  T = 16 C = 28 N = color I = 12;
	SU  T = 18 C = 28 N = color I = 5;
	SU  T = 23 C = 28 N = color I = 12;
	SU  T = 24 C = 28 N = color I = 12;
	SU  T = 25 C = 28 N = color I = 12;
	SU  T = 28 C = 28 N = color I = 12;
	SU  T = 30 C = 28 N = color I = 12;
	SU  T = 47 C = 28 N = color I = 5;
	SU  T = 48 C = 28 N = color I = 5;

	SU  T = 1 C = 29 N = color I = 5;
	SU  T = 3 C = 29 N = color I = 5;
	SU  T = 4 C = 29 N = color I = 5;
	SU  T = 8 C = 29 N = color I = 12;
	SU  T = 10 C = 29 N = color I = 12;
	SU  T = 11 C = 29 N = color I = 12;
	SU  T = 12 C = 29 N = color I = 12;
	SU  T = 13 C = 29 N = color I = 12;
	SU  T = 14 C = 29 N = color I = 13;
	SU  T = 15 C = 29 N = color I = 12;
	SU  T = 16 C = 29 N = color I = 12;
	SU  T = 18 C = 29 N = color I = 5;
	SU  T = 23 C = 29 N = color I = 12;
	SU  T = 24 C = 29 N = color I = 12;
	SU  T = 25 C = 29 N = color I = 12;
	SU  T = 28 C = 29 N = color I = 12;
	SU  T = 30 C = 29 N = color I = 12;
	SU  T = 47 C = 29 N = color I = 5;
	SU  T = 48 C = 29 N = color I = 5;

	SU  T = 1 C = 30 N = color I = 5;
	SU  T = 3 C = 30 N = color I = 5;
	SU  T = 4 C = 30 N = color I = 5;
	SU  T = 8 C = 30 N = color I = 12;
	SU  T = 10 C = 30 N = color I = 12;
	SU  T = 11 C = 30 N = color I = 12;
	SU  T = 12 C = 30 N = color I = 12;
	SU  T = 13 C = 30 N = color I = 12;
	SU  T = 14 C = 30 N = color I = 13;
	SU  T = 15 C = 30 N = color I = 12;
	SU  T = 16 C = 30 N = color I = 12;
	SU  T = 18 C = 30 N = color I = 5;
	SU  T = 23 C = 30 N = color I = 12;
	SU  T = 24 C = 30 N = color I = 12;
	SU  T = 25 C = 30 N = color I = 12;
	SU  T = 28 C = 30 N = color I = 12;
	SU  T = 30 C = 30 N = color I = 12;
	SU  T = 47 C = 30 N = color I = 5;
	SU  T = 48 C = 30 N = color I = 5;

	SU  T = 1 C = 31 N = color I = 5;
	SU  T = 3 C = 31 N = color I = 5;
	SU  T = 4 C = 31 N = color I = 5;
	SU  T = 8 C = 31 N = color I = 12;
	SU  T = 10 C = 31 N = color I = 12;
	SU  T = 11 C = 31 N = color I = 12;
	SU  T = 12 C = 31 N = color I = 12;
	SU  T = 13 C = 31 N = color I = 12;
	SU  T = 14 C = 31 N = color I = 13;
	SU  T = 15 C = 31 N = color I = 12;
	SU  T = 16 C = 31 N = color I = 12;
	SU  T = 18 C = 31 N = color I = 5;
	SU  T = 23 C = 31 N = color I = 12;
	SU  T = 24 C = 31 N = color I = 12;
	SU  T = 25 C = 31 N = color I = 12;
	SU  T = 28 C = 31 N = color I = 12;
	SU  T = 30 C = 31 N = color I = 12;
	SU  T = 47 C = 31 N = color I = 5;
	SU  T = 48 C = 31 N = color I = 5;

	SU  T = 1 C = 32 N = color I = 5;
	SU  T = 3 C = 32 N = color I = 5;
	SU  T = 4 C = 32 N = color I = 5;
	SU  T = 8 C = 32 N = color I = 12;
	SU  T = 10 C = 32 N = color I = 12;
	SU  T = 11 C = 32 N = color I = 12;
	SU  T = 12 C = 32 N = color I = 12;
	SU  T = 13 C = 32 N = color I = 12;
	SU  T = 14 C = 32 N = color I = 13;
	SU  T = 15 C = 32 N = color I = 12;
	SU  T = 16 C = 32 N = color I = 12;
	SU  T = 18 C = 32 N = color I = 5;
	SU  T = 23 C = 32 N = color I = 12;
	SU  T = 24 C = 32 N = color I = 12;
	SU  T = 25 C = 32 N = color I = 12;
	SU  T = 28 C = 32 N = color I = 12;
	SU  T = 30 C = 32 N = color I = 12;
	SU  T = 47 C = 32 N = color I = 5;
	SU  T = 48 C = 32 N = color I = 5;

	SU  T = 1 C = 33 N = color I = 5;
	SU  T = 3 C = 33 N = color I = 5;
	SU  T = 4 C = 33 N = color I = 5;
	SU  T = 8 C = 33 N = color I = 12;
	SU  T = 10 C = 33 N = color I = 12;
	SU  T = 11 C = 33 N = color I = 12;
	SU  T = 12 C = 33 N = color I = 12;
	SU  T = 13 C = 33 N = color I = 12;
	SU  T = 14 C = 33 N = color I = 13;
	SU  T = 15 C = 33 N = color I = 12;
	SU  T = 16 C = 33 N = color I = 12;
	SU  T = 18 C = 33 N = color I = 5;
	SU  T = 23 C = 33 N = color I = 12;
	SU  T = 24 C = 33 N = color I = 12;
	SU  T = 25 C = 33 N = color I = 12;
	SU  T = 28 C = 33 N = color I = 12;
	SU  T = 30 C = 33 N = color I = 12;
	SU  T = 47 C = 33 N = color I = 5;
	SU  T = 48 C = 33 N = color I = 5;

	SU  T = 1 C = 34 N = color I = 5;
	SU  T = 3 C = 34 N = color I = 5;
	SU  T = 4 C = 34 N = color I = 5;
	SU  T = 8 C = 34 N = color I = 12;
	SU  T = 10 C = 34 N = color I = 12;
	SU  T = 11 C = 34 N = color I = 12;
	SU  T = 12 C = 34 N = color I = 12;
	SU  T = 13 C = 34 N = color I = 12;
	SU  T = 14 C = 34 N = color I = 13;
	SU  T = 15 C = 34 N = color I = 12;
	SU  T = 16 C = 34 N = color I = 12;
	SU  T = 18 C = 34 N = color I = 5;
	SU  T = 23 C = 34 N = color I = 12;
	SU  T = 24 C = 34 N = color I = 12;
	SU  T = 25 C = 34 N = color I = 12;
	SU  T = 28 C = 34 N = color I = 12;
	SU  T = 30 C = 34 N = color I = 12;
	SU  T = 47 C = 34 N = color I = 5;
	SU  T = 48 C = 34 N = color I = 5;

	SU  T = 1 C = 35 N = color I = 5;
	SU  T = 3 C = 35 N = color I = 5;
	SU  T = 4 C = 35 N = color I = 5;
	SU  T = 8 C = 35 N = color I = 12;
	SU  T = 10 C = 35 N = color I = 12;
	SU  T = 11 C = 35 N = color I = 12;
	SU  T = 12 C = 35 N = color I = 12;
	SU  T = 13 C = 35 N = color I = 12;
	SU  T = 14 C = 35 N = color I = 13;
	SU  T = 15 C = 35 N = color I = 12;
	SU  T = 16 C = 35 N = color I = 12;
	SU  T = 18 C = 35 N = color I = 5;
	SU  T = 23 C = 35 N = color I = 12;
	SU  T = 24 C = 35 N = color I = 12;
	SU  T = 25 C = 35 N = color I = 12;
	SU  T = 28 C = 35 N = color I = 12;
	SU  T = 30 C = 35 N = color I = 12;
	SU  T = 47 C = 35 N = color I = 5;
	SU  T = 48 C = 35 N = color I = 5;

	SU  T = 1 C = 36 N = color I = 5;
	SU  T = 3 C = 36 N = color I = 5;
	SU  T = 4 C = 36 N = color I = 5;
	SU  T = 8 C = 36 N = color I = 12;
	SU  T = 10 C = 36 N = color I = 12;
	SU  T = 11 C = 36 N = color I = 12;
	SU  T = 12 C = 36 N = color I = 12;
	SU  T = 13 C = 36 N = color I = 12;
	SU  T = 14 C = 36 N = color I = 13;
	SU  T = 15 C = 36 N = color I = 12;
	SU  T = 16 C = 36 N = color I = 12;
	SU  T = 18 C = 36 N = color I = 5;
	SU  T = 23 C = 36 N = color I = 12;
	SU  T = 24 C = 36 N = color I = 12;
	SU  T = 25 C = 36 N = color I = 12;
	SU  T = 28 C = 36 N = color I = 12;
	SU  T = 30 C = 36 N = color I = 12;
	SU  T = 47 C = 36 N = color I = 5;
	SU  T = 48 C = 36 N = color I = 5;

	SU  T = 1 C = 37 N = color I = 5;
	SU  T = 3 C = 37 N = color I = 5;
	SU  T = 4 C = 37 N = color I = 5;
	SU  T = 8 C = 37 N = color I = 12;
	SU  T = 10 C = 37 N = color I = 12;
	SU  T = 11 C = 37 N = color I = 12;
	SU  T = 12 C = 37 N = color I = 12;
	SU  T = 13 C = 37 N = color I = 12;
	SU  T = 14 C = 37 N = color I = 13;
	SU  T = 15 C = 37 N = color I = 12;
	SU  T = 16 C = 37 N = color I = 12;
	SU  T = 18 C = 37 N = color I = 5;
	SU  T = 23 C = 37 N = color I = 12;
	SU  T = 24 C = 37 N = color I = 12;
	SU  T = 25 C = 37 N = color I = 12;
	SU  T = 28 C = 37 N = color I = 12;
	SU  T = 30 C = 37 N = color I = 12;
	SU  T = 47 C = 37 N = color I = 5;
	SU  T = 48 C = 37 N = color I = 5;

	SU  T = 1 C = 38 N = color I = 5;
	SU  T = 3 C = 38 N = color I = 5;
	SU  T = 4 C = 38 N = color I = 5;
	SU  T = 8 C = 38 N = color I = 12;
	SU  T = 10 C = 38 N = color I = 12;
	SU  T = 11 C = 38 N = color I = 12;
	SU  T = 12 C = 38 N = color I = 12;
	SU  T = 13 C = 38 N = color I = 12;
	SU  T = 14 C = 38 N = color I = 13;
	SU  T = 15 C = 38 N = color I = 12;
	SU  T = 16 C = 38 N = color I = 12;
	SU  T = 18 C = 38 N = color I = 5;
	SU  T = 23 C = 38 N = color I = 12;
	SU  T = 24 C = 38 N = color I = 12;
	SU  T = 25 C = 38 N = color I = 12;
	SU  T = 28 C = 38 N = color I = 12;
	SU  T = 30 C = 38 N = color I = 12;
	SU  T = 47 C = 38 N = color I = 5;
	SU  T = 48 C = 38 N = color I = 5;

	SU  T = 1 C = 39 N = color I = 5;
	SU  T = 3 C = 39 N = color I = 5;
	SU  T = 4 C = 39 N = color I = 5;
	SU  T = 8 C = 39 N = color I = 12;
	SU  T = 10 C = 39 N = color I = 12;
	SU  T = 11 C = 39 N = color I = 12;
	SU  T = 12 C = 39 N = color I = 12;
	SU  T = 13 C = 39 N = color I = 12;
	SU  T = 14 C = 39 N = color I = 13;
	SU  T = 15 C = 39 N = color I = 12;
	SU  T = 16 C = 39 N = color I = 12;
	SU  T = 18 C = 39 N = color I = 5;
	SU  T = 23 C = 39 N = color I = 12;
	SU  T = 24 C = 39 N = color I = 12;
	SU  T = 25 C = 39 N = color I = 12;
	SU  T = 28 C = 39 N = color I = 12;
	SU  T = 30 C = 39 N = color I = 12;
	SU  T = 47 C = 39 N = color I = 5;
	SU  T = 48 C = 39 N = color I = 5;

	SU  T = 1 C = 40 N = color I = 5;
	SU  T = 3 C = 40 N = color I = 5;
	SU  T = 4 C = 40 N = color I = 5;
	SU  T = 8 C = 40 N = color I = 12;
	SU  T = 10 C = 40 N = color I = 12;
	SU  T = 11 C = 40 N = color I = 12;
	SU  T = 12 C = 40 N = color I = 12;
	SU  T = 13 C = 40 N = color I = 12;
	SU  T = 14 C = 40 N = color I = 13;
	SU  T = 15 C = 40 N = color I = 12;
	SU  T = 16 C = 40 N = color I = 12;
	SU  T = 18 C = 40 N = color I = 5;
	SU  T = 23 C = 40 N = color I = 12;
	SU  T = 24 C = 40 N = color I = 12;
	SU  T = 25 C = 40 N = color I = 12;
	SU  T = 28 C = 40 N = color I = 12;
	SU  T = 30 C = 40 N = color I = 12;
	SU  T = 47 C = 40 N = color I = 5;
	SU  T = 48 C = 40 N = color I = 5;

	SU  T = 1 C = 41 N = color I = 5;
	SU  T = 3 C = 41 N = color I = 5;
	SU  T = 4 C = 41 N = color I = 5;
	SU  T = 8 C = 41 N = color I = 12;
	SU  T = 10 C = 41 N = color I = 12;
	SU  T = 11 C = 41 N = color I = 12;
	SU  T = 12 C = 41 N = color I = 12;
	SU  T = 13 C = 41 N = color I = 12;
	SU  T = 14 C = 41 N = color I = 13;
	SU  T = 15 C = 41 N = color I = 12;
	SU  T = 16 C = 41 N = color I = 12;
	SU  T = 18 C = 41 N = color I = 5;
	SU  T = 23 C = 41 N = color I = 12;
	SU  T = 24 C = 41 N = color I = 12;
	SU  T = 25 C = 41 N = color I = 12;
	SU  T = 28 C = 41 N = color I = 12;
	SU  T = 30 C = 41 N = color I = 12;
	SU  T = 47 C = 41 N = color I = 5;
	SU  T = 48 C = 41 N = color I = 5;

	SU  T = 1 C = 42 N = color I = 5;
	SU  T = 3 C = 42 N = color I = 5;
	SU  T = 4 C = 42 N = color I = 5;
	SU  T = 8 C = 42 N = color I = 12;
	SU  T = 10 C = 42 N = color I = 12;
	SU  T = 11 C = 42 N = color I = 12;
	SU  T = 12 C = 42 N = color I = 12;
	SU  T = 13 C = 42 N = color I = 12;
	SU  T = 14 C = 42 N = color I = 13;
	SU  T = 15 C = 42 N = color I = 12;
	SU  T = 16 C = 42 N = color I = 12;
	SU  T = 18 C = 42 N = color I = 5;
	SU  T = 23 C = 42 N = color I = 12;
	SU  T = 24 C = 42 N = color I = 12;
	SU  T = 25 C = 42 N = color I = 12;
	SU  T = 28 C = 42 N = color I = 12;
	SU  T = 30 C = 42 N = color I = 12;
	SU  T = 47 C = 42 N = color I = 5;
	SU  T = 48 C = 42 N = color I = 5;

	SU  T = 1 C = 43 N = color I = 5;
	SU  T = 3 C = 43 N = color I = 5;
	SU  T = 4 C = 43 N = color I = 5;
	SU  T = 8 C = 43 N = color I = 12;
	SU  T = 10 C = 43 N = color I = 12;
	SU  T = 11 C = 43 N = color I = 12;
	SU  T = 12 C = 43 N = color I = 12;
	SU  T = 13 C = 43 N = color I = 12;
	SU  T = 14 C = 43 N = color I = 13;
	SU  T = 15 C = 43 N = color I = 12;
	SU  T = 16 C = 43 N = color I = 12;
	SU  T = 18 C = 43 N = color I = 5;
	SU  T = 23 C = 43 N = color I = 12;
	SU  T = 24 C = 43 N = color I = 12;
	SU  T = 25 C = 43 N = color I = 12;
	SU  T = 28 C = 43 N = color I = 12;
	SU  T = 30 C = 43 N = color I = 12;
	SU  T = 47 C = 43 N = color I = 5;
	SU  T = 48 C = 43 N = color I = 5;

	SU  T = 1 C = 44 N = color I = 5;
	SU  T = 3 C = 44 N = color I = 5;
	SU  T = 4 C = 44 N = color I = 5;
	SU  T = 8 C = 44 N = color I = 12;
	SU  T = 10 C = 44 N = color I = 12;
	SU  T = 11 C = 44 N = color I = 12;
	SU  T = 12 C = 44 N = color I = 12;
	SU  T = 13 C = 44 N = color I = 12;
	SU  T = 14 C = 44 N = color I = 13;
	SU  T = 15 C = 44 N = color I = 12;
	SU  T = 16 C = 44 N = color I = 12;
	SU  T = 18 C = 44 N = color I = 5;
	SU  T = 23 C = 44 N = color I = 12;
	SU  T = 24 C = 44 N = color I = 12;
	SU  T = 25 C = 44 N = color I = 12;
	SU  T = 28 C = 44 N = color I = 12;
	SU  T = 30 C = 44 N = color I = 12;
	SU  T = 47 C = 44 N = color I = 5;
	SU  T = 48 C = 44 N = color I = 5;

	SU  T = 1 C = 45 N = color I = 5;
	SU  T = 3 C = 45 N = color I = 5;
	SU  T = 4 C = 45 N = color I = 5;
	SU  T = 8 C = 45 N = color I = 12;
	SU  T = 10 C = 45 N = color I = 12;
	SU  T = 11 C = 45 N = color I = 12;
	SU  T = 12 C = 45 N = color I = 12;
	SU  T = 13 C = 45 N = color I = 12;
	SU  T = 14 C = 45 N = color I = 13;
	SU  T = 15 C = 45 N = color I = 12;
	SU  T = 16 C = 45 N = color I = 12;
	SU  T = 18 C = 45 N = color I = 5;
	SU  T = 23 C = 45 N = color I = 12;
	SU  T = 24 C = 45 N = color I = 12;
	SU  T = 25 C = 45 N = color I = 12;
	SU  T = 28 C = 45 N = color I = 12;
	SU  T = 30 C = 45 N = color I = 12;
	SU  T = 47 C = 45 N = color I = 5;
	SU  T = 48 C = 45 N = color I = 5;

	SU  T = 1 C = 46 N = color I = 5;
	SU  T = 3 C = 46 N = color I = 5;
	SU  T = 4 C = 46 N = color I = 5;
	SU  T = 8 C = 46 N = color I = 12;
	SU  T = 10 C = 46 N = color I = 12;
	SU  T = 11 C = 46 N = color I = 12;
	SU  T = 12 C = 46 N = color I = 12;
	SU  T = 13 C = 46 N = color I = 12;
	SU  T = 14 C = 46 N = color I = 13;
	SU  T = 15 C = 46 N = color I = 12;
	SU  T = 16 C = 46 N = color I = 12;
	SU  T = 18 C = 46 N = color I = 5;
	SU  T = 23 C = 46 N = color I = 12;
	SU  T = 24 C = 46 N = color I = 12;
	SU  T = 25 C = 46 N = color I = 12;
	SU  T = 28 C = 46 N = color I = 12;
	SU  T = 30 C = 46 N = color I = 12;
	SU  T = 47 C = 46 N = color I = 5;
	SU  T = 48 C = 46 N = color I = 5;

	SU  T = 1 C = 47 N = color I = 5;
	SU  T = 3 C = 47 N = color I = 5;
	SU  T = 4 C = 47 N = color I = 5;
	SU  T = 8 C = 47 N = color I = 12;
	SU  T = 10 C = 47 N = color I = 12;
	SU  T = 11 C = 47 N = color I = 12;
	SU  T = 12 C = 47 N = color I = 12;
	SU  T = 13 C = 47 N = color I = 12;
	SU  T = 14 C = 47 N = color I = 13;
	SU  T = 15 C = 47 N = color I = 12;
	SU  T = 16 C = 47 N = color I = 12;
	SU  T = 18 C = 47 N = color I = 5;
	SU  T = 23 C = 47 N = color I = 12;
	SU  T = 24 C = 47 N = color I = 12;
	SU  T = 25 C = 47 N = color I = 12;
	SU  T = 28 C = 47 N = color I = 12;
	SU  T = 30 C = 47 N = color I = 12;
	SU  T = 47 C = 47 N = color I = 5;
	SU  T = 48 C = 47 N = color I = 5;

	SU  T = 1 C = 48 N = color I = 5;
	SU  T = 3 C = 48 N = color I = 5;
	SU  T = 4 C = 48 N = color I = 5;
	SU  T = 8 C = 48 N = color I = 12;
	SU  T = 10 C = 48 N = color I = 12;
	SU  T = 11 C = 48 N = color I = 12;
	SU  T = 12 C = 48 N = color I = 12;
	SU  T = 13 C = 48 N = color I = 12;
	SU  T = 14 C = 48 N = color I = 13;
	SU  T = 15 C = 48 N = color I = 12;
	SU  T = 16 C = 48 N = color I = 12;
	SU  T = 18 C = 48 N = color I = 5;
	SU  T = 23 C = 48 N = color I = 12;
	SU  T = 24 C = 48 N = color I = 12;
	SU  T = 25 C = 48 N = color I = 12;
	SU  T = 28 C = 48 N = color I = 12;
	SU  T = 30 C = 48 N = color I = 12;
	SU  T = 47 C = 48 N = color I = 5;
	SU  T = 48 C = 48 N = color I = 5;

	SU  T = 1 C = 49 N = color I = 5;
	SU  T = 3 C = 49 N = color I = 5;
	SU  T = 4 C = 49 N = color I = 5;
	SU  T = 8 C = 49 N = color I = 12;
	SU  T = 10 C = 49 N = color I = 12;
	SU  T = 11 C = 49 N = color I = 12;
	SU  T = 12 C = 49 N = color I = 12;
	SU  T = 13 C = 49 N = color I = 12;
	SU  T = 14 C = 49 N = color I = 13;
	SU  T = 15 C = 49 N = color I = 12;
	SU  T = 16 C = 49 N = color I = 12;
	SU  T = 18 C = 49 N = color I = 5;
	SU  T = 23 C = 49 N = color I = 12;
	SU  T = 24 C = 49 N = color I = 12;
	SU  T = 25 C = 49 N = color I = 12;
	SU  T = 28 C = 49 N = color I = 12;
	SU  T = 30 C = 49 N = color I = 12;
	SU  T = 47 C = 49 N = color I = 5;
	SU  T = 48 C = 49 N = color I = 5;

	SU  T = 1 C = 50 N = color I = 5;
	SU  T = 3 C = 50 N = color I = 5;
	SU  T = 4 C = 50 N = color I = 5;
	SU  T = 8 C = 50 N = color I = 12;
	SU  T = 10 C = 50 N = color I = 12;
	SU  T = 11 C = 50 N = color I = 12;
	SU  T = 12 C = 50 N = color I = 12;
	SU  T = 13 C = 50 N = color I = 12;
	SU  T = 14 C = 50 N = color I = 13;
	SU  T = 15 C = 50 N = color I = 12;
	SU  T = 16 C = 50 N = color I = 12;
	SU  T = 18 C = 50 N = color I = 5;
	SU  T = 23 C = 50 N = color I = 12;
	SU  T = 24 C = 50 N = color I = 12;
	SU  T = 25 C = 50 N = color I = 12;
	SU  T = 28 C = 50 N = color I = 12;
	SU  T = 30 C = 50 N = color I = 12;
	SU  T = 47 C = 50 N = color I = 5;
	SU  T = 48 C = 50 N = color I = 5;

	SU  T = 1 C = 51 N = color I = 5;
	SU  T = 3 C = 51 N = color I = 5;
	SU  T = 4 C = 51 N = color I = 5;
	SU  T = 8 C = 51 N = color I = 12;
	SU  T = 10 C = 51 N = color I = 12;
	SU  T = 11 C = 51 N = color I = 12;
	SU  T = 12 C = 51 N = color I = 12;
	SU  T = 13 C = 51 N = color I = 12;
	SU  T = 14 C = 51 N = color I = 13;
	SU  T = 15 C = 51 N = color I = 12;
	SU  T = 16 C = 51 N = color I = 12;
	SU  T = 18 C = 51 N = color I = 5;
	SU  T = 23 C = 51 N = color I = 12;
	SU  T = 24 C = 51 N = color I = 12;
	SU  T = 25 C = 51 N = color I = 12;
	SU  T = 28 C = 51 N = color I = 12;
	SU  T = 30 C = 51 N = color I = 12;
	SU  T = 47 C = 51 N = color I = 5;
	SU  T = 48 C = 51 N = color I = 5;

	SU  T = 1 C = 52 N = color I = 5;
	SU  T = 3 C = 52 N = color I = 5;
	SU  T = 4 C = 52 N = color I = 5;
	SU  T = 8 C = 52 N = color I = 12;
	SU  T = 10 C = 52 N = color I = 12;
	SU  T = 11 C = 52 N = color I = 12;
	SU  T = 12 C = 52 N = color I = 12;
	SU  T = 13 C = 52 N = color I = 12;
	SU  T = 14 C = 52 N = color I = 13;
	SU  T = 15 C = 52 N = color I = 12;
	SU  T = 16 C = 52 N = color I = 12;
	SU  T = 18 C = 52 N = color I = 5;
	SU  T = 23 C = 52 N = color I = 12;
	SU  T = 24 C = 52 N = color I = 12;
	SU  T = 25 C = 52 N = color I = 12;
	SU  T = 28 C = 52 N = color I = 12;
	SU  T = 30 C = 52 N = color I = 12;
	SU  T = 47 C = 52 N = color I = 5;
	SU  T = 48 C = 52 N = color I = 5;

	SU  T = 1 C = 53 N = color I = 5;
	SU  T = 3 C = 53 N = color I = 5;
	SU  T = 4 C = 53 N = color I = 5;
	SU  T = 8 C = 53 N = color I = 12;
	SU  T = 10 C = 53 N = color I = 12;
	SU  T = 11 C = 53 N = color I = 12;
	SU  T = 12 C = 53 N = color I = 12;
	SU  T = 13 C = 53 N = color I = 12;
	SU  T = 14 C = 53 N = color I = 13;
	SU  T = 15 C = 53 N = color I = 12;
	SU  T = 16 C = 53 N = color I = 12;
	SU  T = 18 C = 53 N = color I = 5;
	SU  T = 23 C = 53 N = color I = 12;
	SU  T = 24 C = 53 N = color I = 12;
	SU  T = 25 C = 53 N = color I = 12;
	SU  T = 28 C = 53 N = color I = 12;
	SU  T = 30 C = 53 N = color I = 12;
	SU  T = 47 C = 53 N = color I = 5;
	SU  T = 48 C = 53 N = color I = 5;

	SU  T = 1 C = 54 N = color I = 5;
	SU  T = 3 C = 54 N = color I = 5;
	SU  T = 4 C = 54 N = color I = 5;
	SU  T = 8 C = 54 N = color I = 12;
	SU  T = 10 C = 54 N = color I = 12;
	SU  T = 11 C = 54 N = color I = 12;
	SU  T = 12 C = 54 N = color I = 12;
	SU  T = 13 C = 54 N = color I = 12;
	SU  T = 14 C = 54 N = color I = 13;
	SU  T = 15 C = 54 N = color I = 12;
	SU  T = 16 C = 54 N = color I = 12;
	SU  T = 18 C = 54 N = color I = 5;
	SU  T = 23 C = 54 N = color I = 12;
	SU  T = 24 C = 54 N = color I = 12;
	SU  T = 25 C = 54 N = color I = 12;
	SU  T = 28 C = 54 N = color I = 12;
	SU  T = 30 C = 54 N = color I = 12;
	SU  T = 47 C = 54 N = color I = 5;
	SU  T = 48 C = 54 N = color I = 5;

	SU  T = 1 C = 55 N = color I = 5;
	SU  T = 3 C = 55 N = color I = 5;
	SU  T = 4 C = 55 N = color I = 5;
	SU  T = 8 C = 55 N = color I = 12;
	SU  T = 10 C = 55 N = color I = 12;
	SU  T = 11 C = 55 N = color I = 12;
	SU  T = 12 C = 55 N = color I = 12;
	SU  T = 13 C = 55 N = color I = 12;
	SU  T = 14 C = 55 N = color I = 13;
	SU  T = 15 C = 55 N = color I = 12;
	SU  T = 16 C = 55 N = color I = 12;
	SU  T = 18 C = 55 N = color I = 5;
	SU  T = 23 C = 55 N = color I = 12;
	SU  T = 24 C = 55 N = color I = 12;
	SU  T = 25 C = 55 N = color I = 12;
	SU  T = 28 C = 55 N = color I = 12;
	SU  T = 30 C = 55 N = color I = 12;
	SU  T = 47 C = 55 N = color I = 5;
	SU  T = 48 C = 55 N = color I = 5;

	SU  T = 1 C = 56 N = color I = 5;
	SU  T = 3 C = 56 N = color I = 5;
	SU  T = 4 C = 56 N = color I = 5;
	SU  T = 8 C = 56 N = color I = 12;
	SU  T = 10 C = 56 N = color I = 12;
	SU  T = 11 C = 56 N = color I = 12;
	SU  T = 12 C = 56 N = color I = 12;
	SU  T = 13 C = 56 N = color I = 12;
	SU  T = 14 C = 56 N = color I = 13;
	SU  T = 15 C = 56 N = color I = 12;
	SU  T = 16 C = 56 N = color I = 12;
	SU  T = 18 C = 56 N = color I = 5;
	SU  T = 23 C = 56 N = color I = 12;
	SU  T = 24 C = 56 N = color I = 12;
	SU  T = 25 C = 56 N = color I = 12;
	SU  T = 28 C = 56 N = color I = 12;
	SU  T = 30 C = 56 N = color I = 12;
	SU  T = 47 C = 56 N = color I = 5;
	SU  T = 48 C = 56 N = color I = 5;

	SU  T = 1 C = 57 N = color I = 5;
	SU  T = 3 C = 57 N = color I = 5;
	SU  T = 4 C = 57 N = color I = 5;
	SU  T = 8 C = 57 N = color I = 12;
	SU  T = 10 C = 57 N = color I = 12;
	SU  T = 11 C = 57 N = color I = 12;
	SU  T = 12 C = 57 N = color I = 12;
	SU  T = 13 C = 57 N = color I = 12;
	SU  T = 14 C = 57 N = color I = 13;
	SU  T = 15 C = 57 N = color I = 12;
	SU  T = 16 C = 57 N = color I = 12;
	SU  T = 18 C = 57 N = color I = 5;
	SU  T = 23 C = 57 N = color I = 12;
	SU  T = 24 C = 57 N = color I = 12;
	SU  T = 25 C = 57 N = color I = 12;
	SU  T = 28 C = 57 N = color I = 12;
	SU  T = 30 C = 57 N = color I = 12;
	SU  T = 47 C = 57 N = color I = 5;
	SU  T = 48 C = 57 N = color I = 5;

	SU  T = 1 C = 58 N = color I = 5;
	SU  T = 3 C = 58 N = color I = 5;
	SU  T = 4 C = 58 N = color I = 5;
	SU  T = 8 C = 58 N = color I = 12;
	SU  T = 10 C = 58 N = color I = 12;
	SU  T = 11 C = 58 N = color I = 12;
	SU  T = 12 C = 58 N = color I = 12;
	SU  T = 13 C = 58 N = color I = 12;
	SU  T = 14 C = 58 N = color I = 13;
	SU  T = 15 C = 58 N = color I = 12;
	SU  T = 16 C = 58 N = color I = 12;
	SU  T = 18 C = 58 N = color I = 5;
	SU  T = 23 C = 58 N = color I = 12;
	SU  T = 24 C = 58 N = color I = 12;
	SU  T = 25 C = 58 N = color I = 12;
	SU  T = 28 C = 58 N = color I = 12;
	SU  T = 30 C = 58 N = color I = 12;
	SU  T = 47 C = 58 N = color I = 5;
	SU  T = 48 C = 58 N = color I = 5;

	SU  T = 1 C = 59 N = color I = 5;
	SU  T = 3 C = 59 N = color I = 5;
	SU  T = 4 C = 59 N = color I = 5;
	SU  T = 8 C = 59 N = color I = 12;
	SU  T = 10 C = 59 N = color I = 12;
	SU  T = 11 C = 59 N = color I = 12;
	SU  T = 12 C = 59 N = color I = 12;
	SU  T = 13 C = 59 N = color I = 12;
	SU  T = 14 C = 59 N = color I = 13;
	SU  T = 15 C = 59 N = color I = 12;
	SU  T = 16 C = 59 N = color I = 12;
	SU  T = 18 C = 59 N = color I = 5;
	SU  T = 23 C = 59 N = color I = 12;
	SU  T = 24 C = 59 N = color I = 12;
	SU  T = 25 C = 59 N = color I = 12;
	SU  T = 28 C = 59 N = color I = 12;
	SU  T = 30 C = 59 N = color I = 12;
	SU  T = 47 C = 59 N = color I = 5;
	SU  T = 48 C = 59 N = color I = 5;

	SU  T = 1 C = 60 N = color I = 5;
	SU  T = 3 C = 60 N = color I = 5;
	SU  T = 4 C = 60 N = color I = 5;
	SU  T = 8 C = 60 N = color I = 12;
	SU  T = 10 C = 60 N = color I = 12;
	SU  T = 11 C = 60 N = color I = 12;
	SU  T = 12 C = 60 N = color I = 12;
	SU  T = 13 C = 60 N = color I = 12;
	SU  T = 14 C = 60 N = color I = 13;
	SU  T = 15 C = 60 N = color I = 12;
	SU  T = 16 C = 60 N = color I = 12;
	SU  T = 18 C = 60 N = color I = 5;
	SU  T = 23 C = 60 N = color I = 12;
	SU  T = 24 C = 60 N = color I = 12;
	SU  T = 25 C = 60 N = color I = 12;
	SU  T = 28 C = 60 N = color I = 12;
	SU  T = 30 C = 60 N = color I = 12;
	SU  T = 47 C = 60 N = color I = 5;
	SU  T = 48 C = 60 N = color I = 5;

	SU  T = 1 C = 61 N = color I = 5;
	SU  T = 3 C = 61 N = color I = 5;
	SU  T = 4 C = 61 N = color I = 5;
	SU  T = 8 C = 61 N = color I = 12;
	SU  T = 10 C = 61 N = color I = 12;
	SU  T = 11 C = 61 N = color I = 12;
	SU  T = 12 C = 61 N = color I = 12;
	SU  T = 13 C = 61 N = color I = 12;
	SU  T = 14 C = 61 N = color I = 13;
	SU  T = 15 C = 61 N = color I = 12;
	SU  T = 16 C = 61 N = color I = 12;
	SU  T = 18 C = 61 N = color I = 5;
	SU  T = 23 C = 61 N = color I = 12;
	SU  T = 24 C = 61 N = color I = 12;
	SU  T = 25 C = 61 N = color I = 12;
	SU  T = 28 C = 61 N = color I = 12;
	SU  T = 30 C = 61 N = color I = 12;
	SU  T = 47 C = 61 N = color I = 5;
	SU  T = 48 C = 61 N = color I = 5;

	SU  T = 1 C = 62 N = color I = 5;
	SU  T = 3 C = 62 N = color I = 5;
	SU  T = 4 C = 62 N = color I = 5;
	SU  T = 8 C = 62 N = color I = 12;
	SU  T = 10 C = 62 N = color I = 12;
	SU  T = 11 C = 62 N = color I = 12;
	SU  T = 12 C = 62 N = color I = 12;
	SU  T = 13 C = 62 N = color I = 12;
	SU  T = 14 C = 62 N = color I = 13;
	SU  T = 15 C = 62 N = color I = 12;
	SU  T = 16 C = 62 N = color I = 12;
	SU  T = 18 C = 62 N = color I = 5;
	SU  T = 23 C = 62 N = color I = 12;
	SU  T = 24 C = 62 N = color I = 12;
	SU  T = 25 C = 62 N = color I = 12;
	SU  T = 28 C = 62 N = color I = 12;
	SU  T = 30 C = 62 N = color I = 12;
	SU  T = 47 C = 62 N = color I = 5;
	SU  T = 48 C = 62 N = color I = 5;

	SU  T = 1 C = 63 N = color I = 5;
	SU  T = 3 C = 63 N = color I = 5;
	SU  T = 4 C = 63 N = color I = 5;
	SU  T = 8 C = 63 N = color I = 12;
	SU  T = 10 C = 63 N = color I = 12;
	SU  T = 11 C = 63 N = color I = 12;
	SU  T = 12 C = 63 N = color I = 12;
	SU  T = 13 C = 63 N = color I = 12;
	SU  T = 14 C = 63 N = color I = 13;
	SU  T = 15 C = 63 N = color I = 12;
	SU  T = 16 C = 63 N = color I = 12;
	SU  T = 18 C = 63 N = color I = 5;
	SU  T = 23 C = 63 N = color I = 12;
	SU  T = 24 C = 63 N = color I = 12;
	SU  T = 25 C = 63 N = color I = 12;
	SU  T = 28 C = 63 N = color I = 12;
	SU  T = 30 C = 63 N = color I = 12;
	SU  T = 47 C = 63 N = color I = 5;
	SU  T = 48 C = 63 N = color I = 5;

	SU  T = 1 C = 64 N = color I = 5;
	SU  T = 3 C = 64 N = color I = 5;
	SU  T = 4 C = 64 N = color I = 5;
	SU  T = 8 C = 64 N = color I = 12;
	SU  T = 10 C = 64 N = color I = 12;
	SU  T = 11 C = 64 N = color I = 12;
	SU  T = 12 C = 64 N = color I = 12;
	SU  T = 13 C = 64 N = color I = 12;
	SU  T = 14 C = 64 N = color I = 13;
	SU  T = 15 C = 64 N = color I = 12;
	SU  T = 16 C = 64 N = color I = 12;
	SU  T = 18 C = 64 N = color I = 5;
	SU  T = 23 C = 64 N = color I = 12;
	SU  T = 24 C = 64 N = color I = 12;
	SU  T = 25 C = 64 N = color I = 12;
	SU  T = 28 C = 64 N = color I = 12;
	SU  T = 30 C = 64 N = color I = 12;
	SU  T = 47 C = 64 N = color I = 5;
	SU  T = 48 C = 64 N = color I = 5;

	SU  T = 1 C = 65 N = color I = 5;
	SU  T = 3 C = 65 N = color I = 5;
	SU  T = 4 C = 65 N = color I = 5;
	SU  T = 8 C = 65 N = color I = 12;
	SU  T = 10 C = 65 N = color I = 12;
	SU  T = 11 C = 65 N = color I = 12;
	SU  T = 12 C = 65 N = color I = 12;
	SU  T = 13 C = 65 N = color I = 12;
	SU  T = 14 C = 65 N = color I = 13;
	SU  T = 15 C = 65 N = color I = 12;
	SU  T = 16 C = 65 N = color I = 12;
	SU  T = 18 C = 65 N = color I = 5;
	SU  T = 23 C = 65 N = color I = 12;
	SU  T = 24 C = 65 N = color I = 12;
	SU  T = 25 C = 65 N = color I = 12;
	SU  T = 28 C = 65 N = color I = 12;
	SU  T = 30 C = 65 N = color I = 12;
	SU  T = 47 C = 65 N = color I = 5;
	SU  T = 48 C = 65 N = color I = 5;

	SU  T = 1 C = 66 N = color I = 5;
	SU  T = 3 C = 66 N = color I = 5;
	SU  T = 4 C = 66 N = color I = 5;
	SU  T = 8 C = 66 N = color I = 12;
	SU  T = 10 C = 66 N = color I = 12;
	SU  T = 11 C = 66 N = color I = 12;
	SU  T = 12 C = 66 N = color I = 12;
	SU  T = 13 C = 66 N = color I = 12;
	SU  T = 14 C = 66 N = color I = 13;
	SU  T = 15 C = 66 N = color I = 12;
	SU  T = 16 C = 66 N = color I = 12;
	SU  T = 18 C = 66 N = color I = 5;
	SU  T = 23 C = 66 N = color I = 12;
	SU  T = 24 C = 66 N = color I = 12;
	SU  T = 25 C = 66 N = color I = 12;
	SU  T = 28 C = 66 N = color I = 12;
	SU  T = 30 C = 66 N = color I = 12;
	SU  T = 47 C = 66 N = color I = 5;
	SU  T = 48 C = 66 N = color I = 5;

	SU  T = 1 C = 67 N = color I = 5;
	SU  T = 3 C = 67 N = color I = 5;
	SU  T = 4 C = 67 N = color I = 5;
	SU  T = 8 C = 67 N = color I = 12;
	SU  T = 10 C = 67 N = color I = 12;
	SU  T = 11 C = 67 N = color I = 12;
	SU  T = 12 C = 67 N = color I = 12;
	SU  T = 13 C = 67 N = color I = 12;
	SU  T = 14 C = 67 N = color I = 13;
	SU  T = 15 C = 67 N = color I = 12;
	SU  T = 16 C = 67 N = color I = 12;
	SU  T = 18 C = 67 N = color I = 5;
	SU  T = 23 C = 67 N = color I = 12;
	SU  T = 24 C = 67 N = color I = 12;
	SU  T = 25 C = 67 N = color I = 12;
	SU  T = 28 C = 67 N = color I = 12;
	SU  T = 30 C = 67 N = color I = 12;
	SU  T = 47 C = 67 N = color I = 5;
	SU  T = 48 C = 67 N = color I = 5;

	SU  T = 1 C = 68 N = color I = 5;
	SU  T = 3 C = 68 N = color I = 5;
	SU  T = 4 C = 68 N = color I = 5;
	SU  T = 8 C = 68 N = color I = 12;
	SU  T = 10 C = 68 N = color I = 12;
	SU  T = 11 C = 68 N = color I = 12;
	SU  T = 12 C = 68 N = color I = 12;
	SU  T = 13 C = 68 N = color I = 12;
	SU  T = 14 C = 68 N = color I = 13;
	SU  T = 15 C = 68 N = color I = 12;
	SU  T = 16 C = 68 N = color I = 12;
	SU  T = 18 C = 68 N = color I = 5;
	SU  T = 23 C = 68 N = color I = 12;
	SU  T = 24 C = 68 N = color I = 12;
	SU  T = 25 C = 68 N = color I = 12;
	SU  T = 28 C = 68 N = color I = 12;
	SU  T = 30 C = 68 N = color I = 12;
	SU  T = 47 C = 68 N = color I = 5;
	SU  T = 48 C = 68 N = color I = 5;

	SU  T = 1 C = 69 N = color I = 5;
	SU  T = 3 C = 69 N = color I = 5;
	SU  T = 4 C = 69 N = color I = 5;
	SU  T = 8 C = 69 N = color I = 12;
	SU  T = 10 C = 69 N = color I = 12;
	SU  T = 11 C = 69 N = color I = 12;
	SU  T = 12 C = 69 N = color I = 12;
	SU  T = 13 C = 69 N = color I = 12;
	SU  T = 14 C = 69 N = color I = 13;
	SU  T = 15 C = 69 N = color I = 12;
	SU  T = 16 C = 69 N = color I = 12;
	SU  T = 18 C = 69 N = color I = 5;
	SU  T = 23 C = 69 N = color I = 12;
	SU  T = 24 C = 69 N = color I = 12;
	SU  T = 25 C = 69 N = color I = 12;
	SU  T = 28 C = 69 N = color I = 12;
	SU  T = 30 C = 69 N = color I = 12;
	SU  T = 47 C = 69 N = color I = 5;
	SU  T = 48 C = 69 N = color I = 5;

	SU  T = 1 C = 70 N = color I = 5;
	SU  T = 3 C = 70 N = color I = 5;
	SU  T = 4 C = 70 N = color I = 5;
	SU  T = 8 C = 70 N = color I = 12;
	SU  T = 10 C = 70 N = color I = 12;
	SU  T = 11 C = 70 N = color I = 12;
	SU  T = 12 C = 70 N = color I = 12;
	SU  T = 13 C = 70 N = color I = 12;
	SU  T = 14 C = 70 N = color I = 13;
	SU  T = 15 C = 70 N = color I = 12;
	SU  T = 16 C = 70 N = color I = 12;
	SU  T = 18 C = 70 N = color I = 5;
	SU  T = 23 C = 70 N = color I = 12;
	SU  T = 24 C = 70 N = color I = 12;
	SU  T = 25 C = 70 N = color I = 12;
	SU  T = 28 C = 70 N = color I = 12;
	SU  T = 30 C = 70 N = color I = 12;
	SU  T = 47 C = 70 N = color I = 5;
	SU  T = 48 C = 70 N = color I = 5;

	SU  T = 1 C = 71 N = color I = 5;
	SU  T = 3 C = 71 N = color I = 5;
	SU  T = 4 C = 71 N = color I = 5;
	SU  T = 8 C = 71 N = color I = 12;
	SU  T = 10 C = 71 N = color I = 12;
	SU  T = 11 C = 71 N = color I = 12;
	SU  T = 12 C = 71 N = color I = 12;
	SU  T = 13 C = 71 N = color I = 12;
	SU  T = 14 C = 71 N = color I = 13;
	SU  T = 15 C = 71 N = color I = 12;
	SU  T = 16 C = 71 N = color I = 12;
	SU  T = 18 C = 71 N = color I = 5;
	SU  T = 23 C = 71 N = color I = 12;
	SU  T = 24 C = 71 N = color I = 12;
	SU  T = 25 C = 71 N = color I = 12;
	SU  T = 28 C = 71 N = color I = 12;
	SU  T = 30 C = 71 N = color I = 12;
	SU  T = 47 C = 71 N = color I = 5;
	SU  T = 48 C = 71 N = color I = 5;

	SU  T = 1 C = 72 N = color I = 5;
	SU  T = 3 C = 72 N = color I = 5;
	SU  T = 4 C = 72 N = color I = 5;
	SU  T = 8 C = 72 N = color I = 12;
	SU  T = 10 C = 72 N = color I = 12;
	SU  T = 11 C = 72 N = color I = 12;
	SU  T = 12 C = 72 N = color I = 12;
	SU  T = 13 C = 72 N = color I = 12;
	SU  T = 14 C = 72 N = color I = 13;
	SU  T = 15 C = 72 N = color I = 12;
	SU  T = 16 C = 72 N = color I = 12;
	SU  T = 18 C = 72 N = color I = 5;
	SU  T = 23 C = 72 N = color I = 12;
	SU  T = 24 C = 72 N = color I = 12;
	SU  T = 25 C = 72 N = color I = 12;
	SU  T = 28 C = 72 N = color I = 12;
	SU  T = 30 C = 72 N = color I = 12;
	SU  T = 47 C = 72 N = color I = 5;
	SU  T = 48 C = 72 N = color I = 5;

	SU  T = 1 C = 73 N = color I = 5;
	SU  T = 3 C = 73 N = color I = 5;
	SU  T = 4 C = 73 N = color I = 5;
	SU  T = 8 C = 73 N = color I = 12;
	SU  T = 10 C = 73 N = color I = 12;
	SU  T = 11 C = 73 N = color I = 12;
	SU  T = 12 C = 73 N = color I = 12;
	SU  T = 13 C = 73 N = color I = 12;
	SU  T = 14 C = 73 N = color I = 13;
	SU  T = 15 C = 73 N = color I = 12;
	SU  T = 16 C = 73 N = color I = 12;
	SU  T = 18 C = 73 N = color I = 5;
	SU  T = 23 C = 73 N = color I = 12;
	SU  T = 24 C = 73 N = color I = 12;
	SU  T = 25 C = 73 N = color I = 12;
	SU  T = 28 C = 73 N = color I = 12;
	SU  T = 30 C = 73 N = color I = 12;
	SU  T = 47 C = 73 N = color I = 5;
	SU  T = 48 C = 73 N = color I = 5;

	SU  T = 1 C = 74 N = color I = 5;
	SU  T = 3 C = 74 N = color I = 5;
	SU  T = 4 C = 74 N = color I = 5;
	SU  T = 8 C = 74 N = color I = 12;
	SU  T = 10 C = 74 N = color I = 12;
	SU  T = 11 C = 74 N = color I = 12;
	SU  T = 12 C = 74 N = color I = 12;
	SU  T = 13 C = 74 N = color I = 12;
	SU  T = 14 C = 74 N = color I = 13;
	SU  T = 15 C = 74 N = color I = 12;
	SU  T = 16 C = 74 N = color I = 12;
	SU  T = 18 C = 74 N = color I = 5;
	SU  T = 23 C = 74 N = color I = 12;
	SU  T = 24 C = 74 N = color I = 12;
	SU  T = 25 C = 74 N = color I = 12;
	SU  T = 28 C = 74 N = color I = 12;
	SU  T = 30 C = 74 N = color I = 12;
	SU  T = 47 C = 74 N = color I = 5;
	SU  T = 48 C = 74 N = color I = 5;

	SU  T = 1 C = 75 N = color I = 5;
	SU  T = 3 C = 75 N = color I = 5;
	SU  T = 4 C = 75 N = color I = 5;
	SU  T = 8 C = 75 N = color I = 12;
	SU  T = 10 C = 75 N = color I = 12;
	SU  T = 11 C = 75 N = color I = 12;
	SU  T = 12 C = 75 N = color I = 12;
	SU  T = 13 C = 75 N = color I = 12;
	SU  T = 14 C = 75 N = color I = 13;
	SU  T = 15 C = 75 N = color I = 12;
	SU  T = 16 C = 75 N = color I = 12;
	SU  T = 18 C = 75 N = color I = 5;
	SU  T = 23 C = 75 N = color I = 12;
	SU  T = 24 C = 75 N = color I = 12;
	SU  T = 25 C = 75 N = color I = 12;
	SU  T = 28 C = 75 N = color I = 12;
	SU  T = 30 C = 75 N = color I = 12;
	SU  T = 47 C = 75 N = color I = 5;
	SU  T = 48 C = 75 N = color I = 5;

	SU  T = 1 C = 76 N = color I = 5;
	SU  T = 3 C = 76 N = color I = 5;
	SU  T = 4 C = 76 N = color I = 5;
	SU  T = 8 C = 76 N = color I = 12;
	SU  T = 10 C = 76 N = color I = 12;
	SU  T = 11 C = 76 N = color I = 12;
	SU  T = 12 C = 76 N = color I = 12;
	SU  T = 13 C = 76 N = color I = 12;
	SU  T = 14 C = 76 N = color I = 13;
	SU  T = 15 C = 76 N = color I = 12;
	SU  T = 16 C = 76 N = color I = 12;
	SU  T = 18 C = 76 N = color I = 5;
	SU  T = 23 C = 76 N = color I = 12;
	SU  T = 24 C = 76 N = color I = 12;
	SU  T = 25 C = 76 N = color I = 12;
	SU  T = 28 C = 76 N = color I = 12;
	SU  T = 30 C = 76 N = color I = 12;
	SU  T = 47 C = 76 N = color I = 5;
	SU  T = 48 C = 76 N = color I = 5;

	SU  T = 1 C = 77 N = color I = 5;
	SU  T = 3 C = 77 N = color I = 5;
	SU  T = 4 C = 77 N = color I = 5;
	SU  T = 8 C = 77 N = color I = 12;
	SU  T = 10 C = 77 N = color I = 12;
	SU  T = 11 C = 77 N = color I = 12;
	SU  T = 12 C = 77 N = color I = 12;
	SU  T = 13 C = 77 N = color I = 12;
	SU  T = 14 C = 77 N = color I = 13;
	SU  T = 15 C = 77 N = color I = 12;
	SU  T = 16 C = 77 N = color I = 12;
	SU  T = 18 C = 77 N = color I = 5;
	SU  T = 23 C = 77 N = color I = 12;
	SU  T = 24 C = 77 N = color I = 12;
	SU  T = 25 C = 77 N = color I = 12;
	SU  T = 28 C = 77 N = color I = 12;
	SU  T = 30 C = 77 N = color I = 12;
	SU  T = 47 C = 77 N = color I = 5;
	SU  T = 48 C = 77 N = color I = 5;

	SU  T = 1 C = 78 N = color I = 5;
	SU  T = 3 C = 78 N = color I = 5;
	SU  T = 4 C = 78 N = color I = 5;
	SU  T = 8 C = 78 N = color I = 12;
	SU  T = 10 C = 78 N = color I = 12;
	SU  T = 11 C = 78 N = color I = 12;
	SU  T = 12 C = 78 N = color I = 12;
	SU  T = 13 C = 78 N = color I = 12;
	SU  T = 14 C = 78 N = color I = 13;
	SU  T = 15 C = 78 N = color I = 12;
	SU  T = 16 C = 78 N = color I = 12;
	SU  T = 18 C = 78 N = color I = 5;
	SU  T = 23 C = 78 N = color I = 12;
	SU  T = 24 C = 78 N = color I = 12;
	SU  T = 25 C = 78 N = color I = 12;
	SU  T = 28 C = 78 N = color I = 12;
	SU  T = 30 C = 78 N = color I = 12;
	SU  T = 47 C = 78 N = color I = 5;
	SU  T = 48 C = 78 N = color I = 5;

	SU  T = 1 C = 79 N = color I = 5;
	SU  T = 3 C = 79 N = color I = 5;
	SU  T = 4 C = 79 N = color I = 5;
	SU  T = 8 C = 79 N = color I = 12;
	SU  T = 10 C = 79 N = color I = 12;
	SU  T = 11 C = 79 N = color I = 12;
	SU  T = 12 C = 79 N = color I = 12;
	SU  T = 13 C = 79 N = color I = 12;
	SU  T = 14 C = 79 N = color I = 13;
	SU  T = 15 C = 79 N = color I = 12;
	SU  T = 16 C = 79 N = color I = 12;
	SU  T = 18 C = 79 N = color I = 5;
	SU  T = 23 C = 79 N = color I = 12;
	SU  T = 24 C = 79 N = color I = 12;
	SU  T = 25 C = 79 N = color I = 12;
	SU  T = 28 C = 79 N = color I = 12;
	SU  T = 30 C = 79 N = color I = 12;
	SU  T = 47 C = 79 N = color I = 5;
	SU  T = 48 C = 79 N = color I = 5;

	SU  T = 1 C = 80 N = color I = 5;
	SU  T = 3 C = 80 N = color I = 5;
	SU  T = 4 C = 80 N = color I = 5;
	SU  T = 8 C = 80 N = color I = 12;
	SU  T = 10 C = 80 N = color I = 12;
	SU  T = 11 C = 80 N = color I = 12;
	SU  T = 12 C = 80 N = color I = 12;
	SU  T = 13 C = 80 N = color I = 12;
	SU  T = 14 C = 80 N = color I = 13;
	SU  T = 15 C = 80 N = color I = 12;
	SU  T = 16 C = 80 N = color I = 12;
	SU  T = 18 C = 80 N = color I = 5;
	SU  T = 23 C = 80 N = color I = 12;
	SU  T = 24 C = 80 N = color I = 12;
	SU  T = 25 C = 80 N = color I = 12;
	SU  T = 28 C = 80 N = color I = 12;
	SU  T = 30 C = 80 N = color I = 12;
	SU  T = 47 C = 80 N = color I = 5;
	SU  T = 48 C = 80 N = color I = 5;

	SU  T = 1 C = 81 N = color I = 5;
	SU  T = 3 C = 81 N = color I = 5;
	SU  T = 4 C = 81 N = color I = 5;
	SU  T = 8 C = 81 N = color I = 12;
	SU  T = 10 C = 81 N = color I = 12;
	SU  T = 11 C = 81 N = color I = 12;
	SU  T = 12 C = 81 N = color I = 12;
	SU  T = 13 C = 81 N = color I = 12;
	SU  T = 14 C = 81 N = color I = 13;
	SU  T = 15 C = 81 N = color I = 12;
	SU  T = 16 C = 81 N = color I = 12;
	SU  T = 18 C = 81 N = color I = 5;
	SU  T = 23 C = 81 N = color I = 12;
	SU  T = 24 C = 81 N = color I = 12;
	SU  T = 25 C = 81 N = color I = 12;
	SU  T = 28 C = 81 N = color I = 12;
	SU  T = 30 C = 81 N = color I = 12;
	SU  T = 47 C = 81 N = color I = 5;
	SU  T = 48 C = 81 N = color I = 5;

	SU  T = 1 C = 82 N = color I = 5;
	SU  T = 3 C = 82 N = color I = 5;
	SU  T = 4 C = 82 N = color I = 5;
	SU  T = 8 C = 82 N = color I = 12;
	SU  T = 10 C = 82 N = color I = 12;
	SU  T = 11 C = 82 N = color I = 12;
	SU  T = 12 C = 82 N = color I = 12;
	SU  T = 13 C = 82 N = color I = 12;
	SU  T = 14 C = 82 N = color I = 13;
	SU  T = 15 C = 82 N = color I = 12;
	SU  T = 16 C = 82 N = color I = 12;
	SU  T = 18 C = 82 N = color I = 5;
	SU  T = 23 C = 82 N = color I = 12;
	SU  T = 24 C = 82 N = color I = 12;
	SU  T = 25 C = 82 N = color I = 12;
	SU  T = 28 C = 82 N = color I = 12;
	SU  T = 30 C = 82 N = color I = 12;
	SU  T = 47 C = 82 N = color I = 5;
	SU  T = 48 C = 82 N = color I = 5;

	SU  T = 1 C = 83 N = color I = 5;
	SU  T = 3 C = 83 N = color I = 5;
	SU  T = 4 C = 83 N = color I = 5;
	SU  T = 8 C = 83 N = color I = 12;
	SU  T = 10 C = 83 N = color I = 12;
	SU  T = 11 C = 83 N = color I = 12;
	SU  T = 12 C = 83 N = color I = 12;
	SU  T = 13 C = 83 N = color I = 12;
	SU  T = 14 C = 83 N = color I = 13;
	SU  T = 15 C = 83 N = color I = 12;
	SU  T = 16 C = 83 N = color I = 12;
	SU  T = 18 C = 83 N = color I = 5;
	SU  T = 23 C = 83 N = color I = 12;
	SU  T = 24 C = 83 N = color I = 12;
	SU  T = 25 C = 83 N = color I = 12;
	SU  T = 28 C = 83 N = color I = 12;
	SU  T = 30 C = 83 N = color I = 12;
	SU  T = 47 C = 83 N = color I = 5;
	SU  T = 48 C = 83 N = color I = 5;

	SU  T = 1 C = 84 N = color I = 5;
	SU  T = 3 C = 84 N = color I = 5;
	SU  T = 4 C = 84 N = color I = 5;
	SU  T = 8 C = 84 N = color I = 12;
	SU  T = 10 C = 84 N = color I = 12;
	SU  T = 11 C = 84 N = color I = 12;
	SU  T = 12 C = 84 N = color I = 12;
	SU  T = 13 C = 84 N = color I = 12;
	SU  T = 14 C = 84 N = color I = 13;
	SU  T = 15 C = 84 N = color I = 12;
	SU  T = 16 C = 84 N = color I = 12;
	SU  T = 18 C = 84 N = color I = 5;
	SU  T = 23 C = 84 N = color I = 12;
	SU  T = 24 C = 84 N = color I = 12;
	SU  T = 25 C = 84 N = color I = 12;
	SU  T = 28 C = 84 N = color I = 12;
	SU  T = 30 C = 84 N = color I = 12;
	SU  T = 47 C = 84 N = color I = 5;
	SU  T = 48 C = 84 N = color I = 5;

	SU  T = 1 C = 85 N = color I = 5;
	SU  T = 3 C = 85 N = color I = 5;
	SU  T = 4 C = 85 N = color I = 5;
	SU  T = 8 C = 85 N = color I = 12;
	SU  T = 10 C = 85 N = color I = 12;
	SU  T = 11 C = 85 N = color I = 12;
	SU  T = 12 C = 85 N = color I = 12;
	SU  T = 13 C = 85 N = color I = 12;
	SU  T = 14 C = 85 N = color I = 13;
	SU  T = 15 C = 85 N = color I = 12;
	SU  T = 16 C = 85 N = color I = 12;
	SU  T = 18 C = 85 N = color I = 5;
	SU  T = 23 C = 85 N = color I = 12;
	SU  T = 24 C = 85 N = color I = 12;
	SU  T = 25 C = 85 N = color I = 12;
	SU  T = 28 C = 85 N = color I = 12;
	SU  T = 30 C = 85 N = color I = 12;
	SU  T = 47 C = 85 N = color I = 5;
	SU  T = 48 C = 85 N = color I = 5;

	SU  T = 1 C = 86 N = color I = 5;
	SU  T = 3 C = 86 N = color I = 5;
	SU  T = 4 C = 86 N = color I = 5;
	SU  T = 8 C = 86 N = color I = 12;
	SU  T = 10 C = 86 N = color I = 12;
	SU  T = 11 C = 86 N = color I = 12;
	SU  T = 12 C = 86 N = color I = 12;
	SU  T = 13 C = 86 N = color I = 12;
	SU  T = 14 C = 86 N = color I = 13;
	SU  T = 15 C = 86 N = color I = 12;
	SU  T = 16 C = 86 N = color I = 12;
	SU  T = 18 C = 86 N = color I = 5;
	SU  T = 23 C = 86 N = color I = 12;
	SU  T = 24 C = 86 N = color I = 12;
	SU  T = 25 C = 86 N = color I = 12;
	SU  T = 28 C = 86 N = color I = 12;
	SU  T = 30 C = 86 N = color I = 12;
	SU  T = 47 C = 86 N = color I = 5;
	SU  T = 48 C = 86 N = color I = 5;

	SU  T = 1 C = 87 N = color I = 5;
	SU  T = 3 C = 87 N = color I = 5;
	SU  T = 4 C = 87 N = color I = 5;
	SU  T = 8 C = 87 N = color I = 12;
	SU  T = 10 C = 87 N = color I = 12;
	SU  T = 11 C = 87 N = color I = 12;
	SU  T = 12 C = 87 N = color I = 12;
	SU  T = 13 C = 87 N = color I = 12;
	SU  T = 14 C = 87 N = color I = 13;
	SU  T = 15 C = 87 N = color I = 12;
	SU  T = 16 C = 87 N = color I = 12;
	SU  T = 18 C = 87 N = color I = 5;
	SU  T = 23 C = 87 N = color I = 12;
	SU  T = 24 C = 87 N = color I = 12;
	SU  T = 25 C = 87 N = color I = 12;
	SU  T = 28 C = 87 N = color I = 12;
	SU  T = 30 C = 87 N = color I = 12;
	SU  T = 47 C = 87 N = color I = 5;
	SU  T = 48 C = 87 N = color I = 5;

	SU  T = 1 C = 88 N = color I = 5;
	SU  T = 3 C = 88 N = color I = 5;
	SU  T = 4 C = 88 N = color I = 5;
	SU  T = 8 C = 88 N = color I = 12;
	SU  T = 10 C = 88 N = color I = 12;
	SU  T = 11 C = 88 N = color I = 12;
	SU  T = 12 C = 88 N = color I = 12;
	SU  T = 13 C = 88 N = color I = 12;
	SU  T = 14 C = 88 N = color I = 13;
	SU  T = 15 C = 88 N = color I = 12;
	SU  T = 16 C = 88 N = color I = 12;
	SU  T = 18 C = 88 N = color I = 5;
	SU  T = 23 C = 88 N = color I = 12;
	SU  T = 24 C = 88 N = color I = 12;
	SU  T = 25 C = 88 N = color I = 12;
	SU  T = 28 C = 88 N = color I = 12;
	SU  T = 30 C = 88 N = color I = 12;
	SU  T = 47 C = 88 N = color I = 5;
	SU  T = 48 C = 88 N = color I = 5;

	SU  T = 1 C = 89 N = color I = 5;
	SU  T = 3 C = 89 N = color I = 5;
	SU  T = 4 C = 89 N = color I = 5;
	SU  T = 8 C = 89 N = color I = 12;
	SU  T = 10 C = 89 N = color I = 12;
	SU  T = 11 C = 89 N = color I = 12;
	SU  T = 12 C = 89 N = color I = 12;
	SU  T = 13 C = 89 N = color I = 12;
	SU  T = 14 C = 89 N = color I = 13;
	SU  T = 15 C = 89 N = color I = 12;
	SU  T = 16 C = 89 N = color I = 12;
	SU  T = 18 C = 89 N = color I = 5;
	SU  T = 23 C = 89 N = color I = 12;
	SU  T = 24 C = 89 N = color I = 12;
	SU  T = 25 C = 89 N = color I = 12;
	SU  T = 28 C = 89 N = color I = 12;
	SU  T = 30 C = 89 N = color I = 12;
	SU  T = 47 C = 89 N = color I = 5;
	SU  T = 48 C = 89 N = color I = 5;

	SU  T = 1 C = 90 N = color I = 5;
	SU  T = 3 C = 90 N = color I = 5;
	SU  T = 4 C = 90 N = color I = 5;
	SU  T = 8 C = 90 N = color I = 12;
	SU  T = 10 C = 90 N = color I = 12;
	SU  T = 11 C = 90 N = color I = 12;
	SU  T = 12 C = 90 N = color I = 12;
	SU  T = 13 C = 90 N = color I = 12;
	SU  T = 14 C = 90 N = color I = 13;
	SU  T = 15 C = 90 N = color I = 12;
	SU  T = 16 C = 90 N = color I = 12;
	SU  T = 18 C = 90 N = color I = 5;
	SU  T = 23 C = 90 N = color I = 12;
	SU  T = 24 C = 90 N = color I = 12;
	SU  T = 25 C = 90 N = color I = 12;
	SU  T = 28 C = 90 N = color I = 12;
	SU  T = 30 C = 90 N = color I = 12;
	SU  T = 47 C = 90 N = color I = 5;
	SU  T = 48 C = 90 N = color I = 5;

	SU  T = 1 C = 91 N = color I = 5;
	SU  T = 3 C = 91 N = color I = 5;
	SU  T = 4 C = 91 N = color I = 5;
	SU  T = 8 C = 91 N = color I = 12;
	SU  T = 10 C = 91 N = color I = 12;
	SU  T = 11 C = 91 N = color I = 12;
	SU  T = 12 C = 91 N = color I = 12;
	SU  T = 13 C = 91 N = color I = 12;
	SU  T = 14 C = 91 N = color I = 13;
	SU  T = 15 C = 91 N = color I = 12;
	SU  T = 16 C = 91 N = color I = 12;
	SU  T = 18 C = 91 N = color I = 5;
	SU  T = 23 C = 91 N = color I = 12;
	SU  T = 24 C = 91 N = color I = 12;
	SU  T = 25 C = 91 N = color I = 12;
	SU  T = 28 C = 91 N = color I = 12;
	SU  T = 30 C = 91 N = color I = 12;
	SU  T = 47 C = 91 N = color I = 5;
	SU  T = 48 C = 91 N = color I = 5;

	SU  T = 1 C = 92 N = color I = 5;
	SU  T = 3 C = 92 N = color I = 5;
	SU  T = 4 C = 92 N = color I = 5;
	SU  T = 8 C = 92 N = color I = 12;
	SU  T = 10 C = 92 N = color I = 12;
	SU  T = 11 C = 92 N = color I = 12;
	SU  T = 12 C = 92 N = color I = 12;
	SU  T = 13 C = 92 N = color I = 12;
	SU  T = 14 C = 92 N = color I = 13;
	SU  T = 15 C = 92 N = color I = 12;
	SU  T = 16 C = 92 N = color I = 12;
	SU  T = 18 C = 92 N = color I = 5;
	SU  T = 23 C = 92 N = color I = 12;
	SU  T = 24 C = 92 N = color I = 12;
	SU  T = 25 C = 92 N = color I = 12;
	SU  T = 28 C = 92 N = color I = 12;
	SU  T = 30 C = 92 N = color I = 12;
	SU  T = 47 C = 92 N = color I = 5;
	SU  T = 48 C = 92 N = color I = 5;

	SU  T = 1 C = 93 N = color I = 5;
	SU  T = 3 C = 93 N = color I = 5;
	SU  T = 4 C = 93 N = color I = 5;
	SU  T = 8 C = 93 N = color I = 12;
	SU  T = 10 C = 93 N = color I = 12;
	SU  T = 11 C = 93 N = color I = 12;
	SU  T = 12 C = 93 N = color I = 12;
	SU  T = 13 C = 93 N = color I = 12;
	SU  T = 14 C = 93 N = color I = 13;
	SU  T = 15 C = 93 N = color I = 12;
	SU  T = 16 C = 93 N = color I = 12;
	SU  T = 18 C = 93 N = color I = 5;
	SU  T = 23 C = 93 N = color I = 12;
	SU  T = 24 C = 93 N = color I = 12;
	SU  T = 25 C = 93 N = color I = 12;
	SU  T = 28 C = 93 N = color I = 12;
	SU  T = 30 C = 93 N = color I = 12;
	SU  T = 47 C = 93 N = color I = 5;
	SU  T = 48 C = 93 N = color I = 5;

	SU  T = 1 C = 94 N = color I = 5;
	SU  T = 3 C = 94 N = color I = 5;
	SU  T = 4 C = 94 N = color I = 5;
	SU  T = 8 C = 94 N = color I = 12;
	SU  T = 10 C = 94 N = color I = 12;
	SU  T = 11 C = 94 N = color I = 12;
	SU  T = 12 C = 94 N = color I = 12;
	SU  T = 13 C = 94 N = color I = 12;
	SU  T = 14 C = 94 N = color I = 13;
	SU  T = 15 C = 94 N = color I = 12;
	SU  T = 16 C = 94 N = color I = 12;
	SU  T = 18 C = 94 N = color I = 5;
	SU  T = 23 C = 94 N = color I = 12;
	SU  T = 24 C = 94 N = color I = 12;
	SU  T = 25 C = 94 N = color I = 12;
	SU  T = 28 C = 94 N = color I = 12;
	SU  T = 30 C = 94 N = color I = 12;
	SU  T = 47 C = 94 N = color I = 5;
	SU  T = 48 C = 94 N = color I = 5;

	SU  T = 1 C = 95 N = color I = 5;
	SU  T = 3 C = 95 N = color I = 5;
	SU  T = 4 C = 95 N = color I = 5;
	SU  T = 8 C = 95 N = color I = 12;
	SU  T = 10 C = 95 N = color I = 12;
	SU  T = 11 C = 95 N = color I = 12;
	SU  T = 12 C = 95 N = color I = 12;
	SU  T = 13 C = 95 N = color I = 12;
	SU  T = 14 C = 95 N = color I = 13;
	SU  T = 15 C = 95 N = color I = 12;
	SU  T = 16 C = 95 N = color I = 12;
	SU  T = 18 C = 95 N = color I = 5;
	SU  T = 23 C = 95 N = color I = 12;
	SU  T = 24 C = 95 N = color I = 12;
	SU  T = 25 C = 95 N = color I = 12;
	SU  T = 28 C = 95 N = color I = 12;
	SU  T = 30 C = 95 N = color I = 12;
	SU  T = 47 C = 95 N = color I = 5;
	SU  T = 48 C = 95 N = color I = 5;

	SU  T = 1 C = 96 N = color I = 5;
	SU  T = 3 C = 96 N = color I = 5;
	SU  T = 4 C = 96 N = color I = 5;
	SU  T = 8 C = 96 N = color I = 12;
	SU  T = 10 C = 96 N = color I = 12;
	SU  T = 11 C = 96 N = color I = 12;
	SU  T = 12 C = 96 N = color I = 12;
	SU  T = 13 C = 96 N = color I = 12;
	SU  T = 14 C = 96 N = color I = 13;
	SU  T = 15 C = 96 N = color I = 12;
	SU  T = 16 C = 96 N = color I = 12;
	SU  T = 18 C = 96 N = color I = 5;
	SU  T = 23 C = 96 N = color I = 12;
	SU  T = 24 C = 96 N = color I = 12;
	SU  T = 25 C = 96 N = color I = 12;
	SU  T = 28 C = 96 N = color I = 12;
	SU  T = 30 C = 96 N = color I = 12;
	SU  T = 47 C = 96 N = color I = 5;
	SU  T = 48 C = 96 N = color I = 5;

	SU  T = 1 C = 97 N = color I = 5;
	SU  T = 3 C = 97 N = color I = 5;
	SU  T = 4 C = 97 N = color I = 5;
	SU  T = 8 C = 97 N = color I = 12;
	SU  T = 10 C = 97 N = color I = 12;
	SU  T = 11 C = 97 N = color I = 12;
	SU  T = 12 C = 97 N = color I = 12;
	SU  T = 13 C = 97 N = color I = 12;
	SU  T = 14 C = 97 N = color I = 13;
	SU  T = 15 C = 97 N = color I = 12;
	SU  T = 16 C = 97 N = color I = 12;
	SU  T = 18 C = 97 N = color I = 5;
	SU  T = 23 C = 97 N = color I = 12;
	SU  T = 24 C = 97 N = color I = 12;
	SU  T = 25 C = 97 N = color I = 12;
	SU  T = 28 C = 97 N = color I = 12;
	SU  T = 30 C = 97 N = color I = 12;
	SU  T = 47 C = 97 N = color I = 5;
	SU  T = 48 C = 97 N = color I = 5;

	SU  T = 1 C = 98 N = color I = 5;
	SU  T = 3 C = 98 N = color I = 5;
	SU  T = 4 C = 98 N = color I = 5;
	SU  T = 8 C = 98 N = color I = 12;
	SU  T = 10 C = 98 N = color I = 12;
	SU  T = 11 C = 98 N = color I = 12;
	SU  T = 12 C = 98 N = color I = 12;
	SU  T = 13 C = 98 N = color I = 12;
	SU  T = 14 C = 98 N = color I = 13;
	SU  T = 15 C = 98 N = color I = 12;
	SU  T = 16 C = 98 N = color I = 12;
	SU  T = 18 C = 98 N = color I = 5;
	SU  T = 23 C = 98 N = color I = 12;
	SU  T = 24 C = 98 N = color I = 12;
	SU  T = 25 C = 98 N = color I = 12;
	SU  T = 28 C = 98 N = color I = 12;
	SU  T = 30 C = 98 N = color I = 12;
	SU  T = 47 C = 98 N = color I = 5;
	SU  T = 48 C = 98 N = color I = 5;

	SU  T = 1 C = 99 N = color I = 5;
	SU  T = 3 C = 99 N = color I = 5;
	SU  T = 4 C = 99 N = color I = 5;
	SU  T = 8 C = 99 N = color I = 12;
	SU  T = 10 C = 99 N = color I = 12;
	SU  T = 11 C = 99 N = color I = 12;
	SU  T = 12 C = 99 N = color I = 12;
	SU  T = 13 C = 99 N = color I = 12;
	SU  T = 14 C = 99 N = color I = 13;
	SU  T = 15 C = 99 N = color I = 12;
	SU  T = 16 C = 99 N = color I = 12;
	SU  T = 18 C = 99 N = color I = 5;
	SU  T = 23 C = 99 N = color I = 12;
	SU  T = 24 C = 99 N = color I = 12;
	SU  T = 25 C = 99 N = color I = 12;
	SU  T = 28 C = 99 N = color I = 12;
	SU  T = 30 C = 99 N = color I = 12;
	SU  T = 47 C = 99 N = color I = 5;
	SU  T = 48 C = 99 N = color I = 5;

	SU  T = 1 C = 100 N = color I = 5;
	SU  T = 3 C = 100 N = color I = 5;
	SU  T = 4 C = 100 N = color I = 5;
	SU  T = 8 C = 100 N = color I = 12;
	SU  T = 10 C = 100 N = color I = 12;
	SU  T = 11 C = 100 N = color I = 12;
	SU  T = 12 C = 100 N = color I = 12;
	SU  T = 13 C = 100 N = color I = 12;
	SU  T = 14 C = 100 N = color I = 13;
	SU  T = 15 C = 100 N = color I = 12;
	SU  T = 16 C = 100 N = color I = 12;
	SU  T = 18 C = 100 N = color I = 5;
	SU  T = 23 C = 100 N = color I = 12;
	SU  T = 24 C = 100 N = color I = 12;
	SU  T = 25 C = 100 N = color I = 12;
	SU  T = 28 C = 100 N = color I = 12;
	SU  T = 30 C = 100 N = color I = 12;
	SU  T = 47 C = 100 N = color I = 5;
	SU  T = 48 C = 100 N = color I = 5;

	SU  T = 1 C = 101 N = color I = 5;
	SU  T = 3 C = 101 N = color I = 5;
	SU  T = 4 C = 101 N = color I = 5;
	SU  T = 8 C = 101 N = color I = 12;
	SU  T = 10 C = 101 N = color I = 12;
	SU  T = 11 C = 101 N = color I = 12;
	SU  T = 12 C = 101 N = color I = 12;
	SU  T = 13 C = 101 N = color I = 12;
	SU  T = 14 C = 101 N = color I = 13;
	SU  T = 15 C = 101 N = color I = 12;
	SU  T = 16 C = 101 N = color I = 12;
	SU  T = 18 C = 101 N = color I = 5;
	SU  T = 23 C = 101 N = color I = 12;
	SU  T = 24 C = 101 N = color I = 12;
	SU  T = 25 C = 101 N = color I = 12;
	SU  T = 28 C = 101 N = color I = 12;
	SU  T = 30 C = 101 N = color I = 12;
	SU  T = 47 C = 101 N = color I = 5;
	SU  T = 48 C = 101 N = color I = 5;

	SU  T = 1 C = 102 N = color I = 5;
	SU  T = 3 C = 102 N = color I = 5;
	SU  T = 4 C = 102 N = color I = 5;
	SU  T = 8 C = 102 N = color I = 12;
	SU  T = 10 C = 102 N = color I = 12;
	SU  T = 11 C = 102 N = color I = 12;
	SU  T = 12 C = 102 N = color I = 12;
	SU  T = 13 C = 102 N = color I = 12;
	SU  T = 14 C = 102 N = color I = 13;
	SU  T = 15 C = 102 N = color I = 12;
	SU  T = 16 C = 102 N = color I = 12;
	SU  T = 18 C = 102 N = color I = 5;
	SU  T = 23 C = 102 N = color I = 12;
	SU  T = 24 C = 102 N = color I = 12;
	SU  T = 25 C = 102 N = color I = 12;
	SU  T = 28 C = 102 N = color I = 12;
	SU  T = 30 C = 102 N = color I = 12;
	SU  T = 47 C = 102 N = color I = 5;
	SU  T = 48 C = 102 N = color I = 5;

	SU  T = 1 C = 103 N = color I = 5;
	SU  T = 3 C = 103 N = color I = 5;
	SU  T = 4 C = 103 N = color I = 5;
	SU  T = 8 C = 103 N = color I = 12;
	SU  T = 10 C = 103 N = color I = 12;
	SU  T = 11 C = 103 N = color I = 12;
	SU  T = 12 C = 103 N = color I = 12;
	SU  T = 13 C = 103 N = color I = 12;
	SU  T = 14 C = 103 N = color I = 13;
	SU  T = 15 C = 103 N = color I = 12;
	SU  T = 16 C = 103 N = color I = 12;
	SU  T = 18 C = 103 N = color I = 5;
	SU  T = 23 C = 103 N = color I = 12;
	SU  T = 24 C = 103 N = color I = 12;
	SU  T = 25 C = 103 N = color I = 12;
	SU  T = 28 C = 103 N = color I = 12;
	SU  T = 30 C = 103 N = color I = 12;
	SU  T = 47 C = 103 N = color I = 5;
	SU  T = 48 C = 103 N = color I = 5;

	SU  T = 1 C = 104 N = color I = 5;
	SU  T = 3 C = 104 N = color I = 5;
	SU  T = 4 C = 104 N = color I = 5;
	SU  T = 8 C = 104 N = color I = 12;
	SU  T = 10 C = 104 N = color I = 12;
	SU  T = 11 C = 104 N = color I = 12;
	SU  T = 12 C = 104 N = color I = 12;
	SU  T = 13 C = 104 N = color I = 12;
	SU  T = 14 C = 104 N = color I = 13;
	SU  T = 15 C = 104 N = color I = 12;
	SU  T = 16 C = 104 N = color I = 12;
	SU  T = 18 C = 104 N = color I = 5;
	SU  T = 23 C = 104 N = color I = 12;
	SU  T = 24 C = 104 N = color I = 12;
	SU  T = 25 C = 104 N = color I = 12;
	SU  T = 28 C = 104 N = color I = 12;
	SU  T = 30 C = 104 N = color I = 12;
	SU  T = 47 C = 104 N = color I = 5;
	SU  T = 48 C = 104 N = color I = 5;

	SU  T = 1 C = 105 N = color I = 5;
	SU  T = 3 C = 105 N = color I = 5;
	SU  T = 4 C = 105 N = color I = 5;
	SU  T = 8 C = 105 N = color I = 12;
	SU  T = 10 C = 105 N = color I = 12;
	SU  T = 11 C = 105 N = color I = 12;
	SU  T = 12 C = 105 N = color I = 12;
	SU  T = 13 C = 105 N = color I = 12;
	SU  T = 14 C = 105 N = color I = 13;
	SU  T = 15 C = 105 N = color I = 12;
	SU  T = 16 C = 105 N = color I = 12;
	SU  T = 18 C = 105 N = color I = 5;
	SU  T = 23 C = 105 N = color I = 12;
	SU  T = 24 C = 105 N = color I = 12;
	SU  T = 25 C = 105 N = color I = 12;
	SU  T = 28 C = 105 N = color I = 12;
	SU  T = 30 C = 105 N = color I = 12;
	SU  T = 47 C = 105 N = color I = 5;
	SU  T = 48 C = 105 N = color I = 5;

	SU  T = 1 C = 106 N = color I = 5;
	SU  T = 3 C = 106 N = color I = 5;
	SU  T = 4 C = 106 N = color I = 5;
	SU  T = 8 C = 106 N = color I = 12;
	SU  T = 10 C = 106 N = color I = 12;
	SU  T = 11 C = 106 N = color I = 12;
	SU  T = 12 C = 106 N = color I = 12;
	SU  T = 13 C = 106 N = color I = 12;
	SU  T = 14 C = 106 N = color I = 13;
	SU  T = 15 C = 106 N = color I = 12;
	SU  T = 16 C = 106 N = color I = 12;
	SU  T = 18 C = 106 N = color I = 5;
	SU  T = 23 C = 106 N = color I = 12;
	SU  T = 24 C = 106 N = color I = 12;
	SU  T = 25 C = 106 N = color I = 12;
	SU  T = 28 C = 106 N = color I = 12;
	SU  T = 30 C = 106 N = color I = 12;
	SU  T = 47 C = 106 N = color I = 5;
	SU  T = 48 C = 106 N = color I = 5;

	SU  T = 1 C = 107 N = color I = 5;
	SU  T = 3 C = 107 N = color I = 5;
	SU  T = 4 C = 107 N = color I = 5;
	SU  T = 8 C = 107 N = color I = 12;
	SU  T = 10 C = 107 N = color I = 12;
	SU  T = 11 C = 107 N = color I = 12;
	SU  T = 12 C = 107 N = color I = 12;
	SU  T = 13 C = 107 N = color I = 12;
	SU  T = 14 C = 107 N = color I = 13;
	SU  T = 15 C = 107 N = color I = 12;
	SU  T = 16 C = 107 N = color I = 12;
	SU  T = 18 C = 107 N = color I = 5;
	SU  T = 23 C = 107 N = color I = 12;
	SU  T = 24 C = 107 N = color I = 12;
	SU  T = 25 C = 107 N = color I = 12;
	SU  T = 28 C = 107 N = color I = 12;
	SU  T = 30 C = 107 N = color I = 12;
	SU  T = 47 C = 107 N = color I = 5;
	SU  T = 48 C = 107 N = color I = 5;

END;

Begin MESQUITE;
		MESQUITESCRIPTVERSION 2;
		TITLE AUTO;
		tell ProjectCoordinator;
		timeSaved 1770385643452;
		getEmployee #mesquite.minimal.ManageTaxa.ManageTaxa;
		tell It;
			setID 0 6019345901567911873;
			tell It;
				setDefaultOrder  0 1 2 3 4 5 6 7 8 9 10 11 12 13 14 16 15 17 18 20 24 22 25 26 28 27 29 30 31 32 33 34 35 36 37 38 39 40 41 42 43 44 45 46 47 48 49 50;
				attachments <null>;
			endTell;
		endTell;
		getEmployee #mesquite.charMatrices.ManageCharacters.ManageCharacters;
		tell It;
			setID 0 1881496103637773157;
			tell It;
				setDefaultOrder  0 1 2 3 4 5 6 7 8 9 10 11 12 13 14 15 16 17 18 19 20 21 22 23 24 25 26 27 28 29 30 31 32 33 34 35 36 37 38 39 40 41 42 43 44 45 46 47 48 49 50 51 52 53 54 55 56 57 58 59 60 61 62 63 64 65 66 67 68 69 70 71 72 98 74 74 75 76 97 82 86 87 93 93 94 96 97 98 99 100 101 106 107 110 111 112 112 103 112 112 121 113 114 121 122 123 124;
				attachments <null>;
			endTell;
			mqVersion 402;
			checksumv 0 3 385822353 null  getNumChars 107 numChars 107 getNumTaxa 48 numTaxa 48   short true   bits 63   states 63   sumSquaresStatesOnly 43300.0 sumSquares 43300.0 longCompressibleToShort false usingShortMatrix true   NumFiles 1 NumMatrices 1;
			mqVersion;
		endTell;
		getWindow;
		tell It;
			suppress;
			setUniqueID 019c331e75317;
			setExplanationSize 0;
			setAnnotationSize 0;
			setFontIncAnnot 0;
			setFontIncExp 0;
			setSize 1707 956;
			setLocation -8 0;
			setFont SanSerif;
			setFontSize 10;
			getToolPalette;
			tell It;
			endTell;
		endTell;
		getEmployee  #mesquite.io.InterpretFastaDNA.InterpretFastaDNA;
		tell It;
			includeGaps false;
			simplifyTaxonName false;
			convertMultStateToMissing true;
			writeExcludedCharacters true;
			uniqueSuffix '';
		endTell;
		getEmployee  #mesquite.io.InterpretFastaDNAByOTUID.InterpretFastaDNAByOTUID;
		tell It;
			includeGaps false;
			simplifyTaxonName false;
			convertMultStateToMissing true;
			writeExcludedCharacters true;
			uniqueSuffix '';
		endTell;
		getEmployee  #mesquite.io.InterpretFastaProtein.InterpretFastaProtein;
		tell It;
			includeGaps false;
			simplifyTaxonName false;
			convertMultStateToMissing true;
			writeExcludedCharacters true;
			uniqueSuffix '';
		endTell;
		getEmployee  #mesquite.io.InterpretFlippedFastaDNA.InterpretFlippedFastaDNA;
		tell It;
			includeGaps false;
			simplifyTaxonName false;
			convertMultStateToMissing true;
			writeExcludedCharacters true;
			uniqueSuffix '';
		endTell;
		getEmployee  #mesquite.chromaseq.ExportFastaDNAForGenBankTbl2Asn.ExportFastaDNAForGenBankTbl2Asn;
		tell It;
			includeGaps false;
			simplifyTaxonName false;
			convertMultStateToMissing true;
			writeExcludedCharacters true;
			uniqueSuffix '';
		endTell;
		getEmployee  #mesquite.chromaseq.ExportFastaDNAForSequin.ExportFastaDNAForSequin;
		tell It;
			includeGaps false;
			simplifyTaxonName false;
			convertMultStateToMissing true;
			writeExcludedCharacters true;
			uniqueSuffix '';
		endTell;
		getEmployee  #mesquite.trees.BasicTreeWindowCoord.BasicTreeWindowCoord;
		tell It;
			makeTreeWindow #6019345901567911873  #mesquite.trees.BasicTreeWindowMaker.BasicTreeWindowMaker;
			tell It;
				suppressEPCResponse;
				setTreeSource  #mesquite.trees.ManyTreesFromFile.ManyTreesFromFile;
				tell It;
					setFilePath ArchosaurTree2026.nex remain ;
					toggleReread on;
					toggleLive on;
				endTell;
				setAssignedID 1000.1574342449599.8833689836919752457;
				getTreeWindow;
				tell It;
					setUniqueID 019c331e76e78;
					setExplanationSize 30;
					setAnnotationSize 20;
					setFontIncAnnot 0;
					setFontIncExp 0;
					setSize 1707 884;
					setLocation -8 0;
					setFont SanSerif;
					setFontSize 10;
					getToolPalette;
					tell It;
						setTool mesquite.trees.BasicTreeWindowMaker.BasicTreeWindow.arrow;
					endTell;
					getTreeDrawCoordinator #mesquite.trees.BasicTreeDrawCoordinator.BasicTreeDrawCoordinator;
				tell It;
					suppress;
					setTreeDrawer  #mesquite.trees.ArcTree.ArcTree;
					tell It;
						setNodeLocs #mesquite.trees.NodeLocsStandard.NodeLocsStandard;
						tell It;
							orientUp;
							branchLengthsDisplay 0;
							toggleScale on;
							toggleBroadScale off;
							toggleCenter off;
							toggleEven off;
							setFixedTaxonDistance 0;
							setTaxonSqueeze 1.0;
						endTell;
						setEdgeWidth 8;
					endTell;
					setBackground White;
					setBranchColor Goldenrod;
					showNodeNumbers on;
					showBranchColors on;
					setSelectedTaxonHighlightMode 1;
					desuppress;
					getEmployee #mesquite.trees.BasicDrawTaxonNames.BasicDrawTaxonNames;
					tell It;
						setColor Black;
						setTaxonNameStyler  #mesquite.trees.NoColorForTaxon.NoColorForTaxon;
						toggleShadePartition off;
						toggleShowFootnotes on;
						toggleNodeLabels on;
						toggleCenterNodeNames off;
						toggleShowNames on;
						namesAngle ?;
					endTell;
					getEmployee #mesquite.trees.CollapseCladeNameHighlight.CollapseCladeNameHighlight;
					tell It;
						setMode 5;
					endTell;
				endTell;
					setTreeNumber 1;
					pinToLastTree off;
					setDrawingSizeMode 0;
					toggleLegendFloat on;
					scale 0;
					toggleTextOnTree off;
					togglePrintName off;
					showWindow;
					newAssistant  #mesquite.ancstates.TraceCharacterHistory.TraceCharacterHistory;
				tell It;
					suspend ;
					setDisplayMode  #mesquite.ancstates.ShadeStatesOnTree.ShadeStatesOnTree;
					tell It;
						toggleLabels off;
						togglePredictions off;
						toggleGray off;
					endTell;
					setHistorySource  #mesquite.ancstates.RecAncestralStates.RecAncestralStates;
					tell It;
						getCharacterSource  #mesquite.charMatrices.CharSrcCoordObed.CharSrcCoordObed;
						tell It;
							setCharacterSource #mesquite.charMatrices.StoredCharacters.StoredCharacters;
							tell It;
								setDataSet #1881496103637773157;
							endTell;
						endTell;
						setMethod  #mesquite.parsimony.ParsAncestralStates.ParsAncestralStates;
						tell It;
							setModelSource  #mesquite.parsimony.CurrentParsModels.CurrentParsModels;
							toggleMPRsMode off;
						endTell;
						toggleShowSelectedOnly off;
					endTell;
					setCharacter 1;
					setMapping 1;
					toggleShowLegend on;
					setColorMode 0;
					toggleWeights on;
					setInitialOffsetX 4;
					setInitialOffsetY -864;
					setLegendWidth 142;
					setLegendHeight 164;
					resume ;
				endTell;
				endTell;
				desuppressEPCResponse;
				getEmployee #mesquite.trees.TreeInfoValues.TreeInfoValues;
				tell It;
					panelOpen false;
				endTell;
				getEmployee #mesquite.genomic.ShowMatrixInTreeWindow.ShowMatrixInTreeWindow;
				tell It;
					chooseOrLink 0;
					fieldWidth 0;
					selectedOnly false;
					showControlIcon true;
					useTraceColors true;
					showMatrix false;
				endTell;
				getEmployee #mesquite.trees.BranchPropertyDisplayControl.BranchPropertyDisplayControl;
				tell It;
					showAssociate Node_label 0 false;
					setBooleans Node_label 0  false false false false true false false false;
					setNumbers Node_label 0  12 0 0 4 0 ?;
					showAssociate Branch_length 0 false;
					setBooleans Branch_length 0  true true false true true false false false;
					setNumbers Branch_length 0  12 0 0 6 0 ?;
					showAssociate consensusFrequency 2 false;
					setBooleans consensusFrequency 2  false false true true false false false false;
					setNumbers consensusFrequency 2  10 0 0 4 0 ?;
					showAssociate posteriorProbability 2 false;
					setBooleans posteriorProbability 2  false false true true false false false false;
					setNumbers posteriorProbability 2  10 0 0 4 0 ?;
					showAssociate bootstrapFrequency 2 false;
					setBooleans bootstrapFrequency 2  false false true true false false false false;
					setNumbers bootstrapFrequency 2  10 0 0 4 0 ?;
					showAssociate setBetweenBits 4 false;
					setBooleans setBetweenBits 4  true false false true true false false false;
					setNumbers setBetweenBits 4  12 0 0 4 0 ?;
				endTell;
				getEmployee #mesquite.trees.ColorBranches.ColorBranches;
				tell It;
					setColorRGB #ff0000;
					removeColor off;
				endTell;
				getEmployee #mesquite.ornamental.BranchNotes.BranchNotes;
				tell It;
					setAlwaysOn off;
				endTell;
				getEmployee #mesquite.ornamental.NodeSpots.NodeSpots;
				tell It;
					showSpots on;
					spotSize 12;
					spotSizeSet true;
					spotType 0;
					spotColor #000000;
					offset 0;
				endTell;
				getEmployee #mesquite.ornamental.ShowSynapomorphies.ShowSynapomorphies;
				tell It;
					show true;
				endTell;
				getEmployee #mesquite.ornamental.ColorTreeByPartition.ColorTreeByPartition;
				tell It;
					colorByPartition off;
				endTell;
			endTell;
		endTell;
		getEmployee  #mesquite.charMatrices.BasicDataWindowCoord.BasicDataWindowCoord;
		tell It;
			showDataWindow #1881496103637773157 #mesquite.charMatrices.BasicDataWindowMaker.BasicDataWindowMaker;
			tell It;
				getWindow;
				tell It;
					setUniqueID 019c331e7b039;
					setExplanationSize 30;
					setAnnotationSize 20;
					setFontIncAnnot 0;
					setFontIncExp 0;
					setSize 1707 884;
					setLocation -8 0;
					setFont SanSerif;
					setFontSize 10;
					getToolPalette;
					tell It;
						setTool mesquite.charMatrices.BasicDataWindowMaker.BasicDataWindow.ibeam;
					endTell;
					setTool mesquite.charMatrices.BasicDataWindowMaker.BasicDataWindow.ibeam;
					colorCells  #mesquite.charMatrices.ColorCells.ColorCells;
				tell It;
					setColor Cyan;
					removeColor off;
				endTell;
					colorRowNames  #mesquite.charMatrices.NoColor.NoColor;
					colorColumnNames  #mesquite.charMatrices.CharGroupColor.CharGroupColor;
					colorText  #mesquite.charMatrices.NoColor.NoColor;
					setBackground White;
					toggleShowNames off;
					toggleShowTaxonNames on;
					toggleTight off;
					toggleThinRows off;
					toggleShowChanges on;
					toggleSeparateLines off;
					toggleShowStates on;
					contrastCellText on;
					toggleReduceCellBorders off;
					toggleAutoWCharNames on;
					toggleAutoTaxonNames off;
					toggleShowDefaultCharNames off;
					toggleConstrainCW on;
					toggleBirdsEye off;
					toggleColorOnlyTaxonNames off;
					toggleShowPaleGrid off;
					toggleShowPaleCellColors off;
					toggleShowPaleExcluded off;
					togglePaleInapplicable on;
					togglePaleMissing off;
					toggleShowBoldCellText off;
					toggleAllowAutosize on;
					toggleColorsPanel on;
					toggleDiagonal on;
					setDiagonalHeight 80;
					toggleLinkedScrolling on;
					toggleScrollLinkedTables off;
				endTell;
				showWindow;
				getWindow;
				tell It;
					forceAutosize;
				endTell;
				getEmployee #mesquite.charMatrices.AlterData.AlterData;
				tell It;
					toggleBySubmenus off;
				endTell;
				getEmployee #mesquite.charMatrices.DefaultCellColor.DefaultCellColor;
				tell It;
					getEmployee #mesquite.charMatrices.ColorByState.ColorByState;
					tell It;
						setStateLimit 9;
						toggleUniformMaximum on;
					endTell;
				endTell;
				getEmployee #mesquite.charMatrices.ColorByState.ColorByState;
				tell It;
					setStateLimit 9;
					toggleUniformMaximum on;
				endTell;
				getEmployee #mesquite.categ.StateNamesEditor.StateNamesEditor;
				tell It;
					makeWindow;
					tell It;
						setUniqueID 019c331e7d1410;
						setExplanationSize 30;
						setAnnotationSize 20;
						setFontIncAnnot 0;
						setFontIncExp 0;
						setSize 1707 884;
						setLocation -8 0;
						setFont SanSerif;
						setFontSize 10;
						getToolPalette;
						tell It;
							setTool mesquite.categ.StateNamesEditor.StateNamesWindow.ibeam;
						endTell;
						setActive;
						rowsAreCharacters on;
						toggleConstrainChar on;
						toggleConstrainCharNum 3;
						togglePanel off;
						toggleSummaryPanel off;
					endTell;
					showWindow;
				endTell;
				getEmployee #mesquite.categ.StateNamesStrip.StateNamesStrip;
				tell It;
					showStrip on;
				endTell;
				getEmployee #mesquite.charMatrices.AnnotPanel.AnnotPanel;
				tell It;
					togglePanel off;
				endTell;
				getEmployee #mesquite.charMatrices.CharReferenceStrip.CharReferenceStrip;
				tell It;
					showStrip off;
				endTell;
				getEmployee #mesquite.charMatrices.QuickKeySelector.QuickKeySelector;
				tell It;
					autotabOff;
				endTell;
				getEmployee #mesquite.charMatrices.SelSummaryStrip.SelSummaryStrip;
				tell It;
					showStrip off;
				endTell;
				getEmployee #mesquite.categ.SmallStateNamesEditor.SmallStateNamesEditor;
				tell It;
					panelOpen true;
				endTell;
			endTell;
		endTell;
		getWindow;
		tell It;
			setResourcesState false true 52;
			findWindow 019c331e7d1410;
			tell It;
				setAsFront;
			endTell;
			desuppress;
		endTell;
		endTell;
end;
