# Supplementary material for: Functional morphology and biomechanics of the locomotor apparatus in the large Late Triassic carnivore Postosuchus kirkpatricki (Archosauria: Rauisuchidae)
Source: J Anat. 2026 Jun 5:10.1111/joa.70189. Online ahead of print. doi: 10.1111/joa.70189 (PMC13398517; doi:10.1111/joa.70189)
Supplement: Supplementary file 1 — Figure S1. Left forelimb joint coordinate systems (JCSs) for the Postosuchus model, in oblique craniolateral view. Joints (shoulder, elbow, wrist, and MCP3 = third metacarpophalangeal) are labelled next to their flexion/extension axes. Red, green, and blue colored axes (x, y, z, respectively) are long‐axis rotation, adduction/abduction, and flexion/extension as labelled (following Gatesy et al., 2022). The limb is in the reference pose (all angles = 0°). Arrows point toward positive values of angles. Figure S2. Poposaurus gracilis specimen YPM 57100 (panels A–D; digitigrade pose) and Postosuchus composite model (panels E–H; plantigrade pose) for comparison and contrast; left pes in various views. A and E, dorsal; B and F, ventral; C and G, lateral; D and H, medial. Scale bars are 10 cm for each specimen. Figure S3. Postosuchus plantigrade left and right crus and pes regions in cranial view, showing “toed‐out” orientation. Not to scale. Figure S4. Simple estimates of left shoulder joint ROMs for Postosuchus; and related morphological traits. Minimal and maximal angles for: A, shoulder flexion (−50°; lateral view; extension is 0°); B, shoulder extension (80°; lateral view); C, shoulder abduction (50°; caudal view); D, shoulder internal LAR (−40°; craniolateral view); and E, shoulder external LAR (30°; dorsal view). Red arrows indicate articular interactions (contact/disarticulation) used to approximate ROM limits. Not to scale. Figure S5. Simple estimates of left lower forelimb joint ROMs for Postosuchus; and related morphological traits. Minimal and maximal angles for: A, elbow flexion (−120° in lateral view; extension is 0°); B, wrist dorsiflexion (−65°; lateral view); C, wrist palmarflexion (90°; lateral view); D, third metacarpophalangeal joint flexion (palmarflexion −90°; craniolateral view); and E, third metacarpophalangeal joint extension (dorsiflexion −110°; caudomedial view). Red arrows indicate articular interactions (contact/disarticulation) used to approxi [file JOA-9999-0-s001.zip › joa70189-sup-0003-Supinfo3.csv]

DIGITIGRADE	MMAs						PLANTIGRADE	MMAs
MTP Angle	L_EDB	L_FDB	L_FDL	L_FHL			MTP Angle	L_EDB	L_EHL	L_FDB	L_FDL	L_FHB	L_FHL
-30.00000002	-0.02972142	0.0192864	0.01959412	0.01959916			-30	0.02652292	0.02218523	-0.02938616	-0.02978652	-0.02701089	-0.02734604
-28.0808081	-0.02974343	0.01930945	0.01962403	0.01962899			-27.7777778	0.02674341	0.02223326	-0.03064865	-0.03174893	-0.02767172	-0.02884242
-26.16161618	-0.02973086	0.01933317	0.0196541	0.01965918			-25.5555555	0.02695906	0.02227932	-0.03137152	-0.03263706	-0.02816079	-0.02978284
-24.24242427	-0.02969146	0.01935762	0.01968439	0.0196896			-23.3333333	0.0271707	0.02232238	-0.03179665	-0.03307845	-0.02851702	-0.03038484
-22.32323235	-0.02963032	0.01938261	0.01971504	0.01972054			-21.1111111	0.02737769	0.02236313	-0.03204411	-0.03330194	-0.02876885	-0.03077093
-20.40404043	-0.02955092	0.0194082	0.01974595	0.0197516			-18.8888889	0.02757986	0.02240166	-0.03217773	-0.0334044	-0.02893727	-0.03101255
-18.48484851	-0.0294557	0.01943428	0.01977718	0.01978283			-16.6666667	0.02777651	0.02243703	-0.03223361	-0.03343194	-0.02903787	-0.03115303
-16.56565659	-0.02934642	0.01946098	0.0198085	0.01981431			-14.4444444	0.0279685	0.02246934	-0.03223327	-0.03340863	-0.02908241	-0.03121959
-14.64646467	-0.02922435	0.01948819	0.01983997	0.01984596			-12.2222222	0.02815514	0.02249869	-0.03219015	-0.03334802	-0.02907983	-0.03122997
-12.72727275	-0.02909046	0.01951597	0.01987144	0.01987781			-9.99999998	0.02833672	0.02252516	-0.03211297	-0.03325818	-0.02903704	-0.03119607
-10.80808083	-0.02894551	0.01954409	0.01990332	0.01990968			-7.77777776	0.02851206	0.02254835	-0.0320076	-0.03314417	-0.0289594	-0.03112612
-8.88888891	-0.02879007	0.01957267	0.01993505	0.01994163			-5.55555554	0.02868143	0.02256839	-0.0318781	-0.0330093	-0.02885115	-0.03102592
-6.96969699	-0.0286246	0.01960159	0.0199667	0.0199737			-3.33333331	0.02884454	0.02258462	-0.03172737	-0.03285583	-0.02871565	-0.03089968
-5.05050507	-0.0284495	0.01963094	0.01999841	0.0200055			-1.11111109	0.02900065	0.02259886	-0.03155751	-0.03268534	-0.02855564	-0.03075052
-3.13131315	-0.02826506	0.01966063	0.02003011	0.02003745			1.11111113	0.02915065	0.02260926	-0.0313701	-0.03249897	-0.02837331	-0.03058078
-1.21212123	-0.02807155	0.01969072	0.02006184	0.02006942			3.33333335	0.02929364	0.0226157	-0.03116635	-0.03229758	-0.02817048	-0.03039227
0.70707069	-0.0278692	0.01972096	0.02009334	0.02010121			5.55555557	0.02942865	0.0226181	-0.03094721	-0.03208182	-0.02794867	-0.03018641
2.62626261	-0.02765821	0.01975149	0.0201247	0.02013287			7.7777778	0.02955667	0.02261554	-0.03071342	-0.03185222	-0.02770913	-0.0299643
4.54545452	-0.02743875	0.01978217	0.02015577	0.02016444			10.00000002	0.02967666	0.02260863	-0.03046559	-0.03160919	-0.02745294	-0.02972687
6.46464644	-0.02721097	0.01981311	0.02018675	0.02019574			12.22222224	0.0297888	0.02259799	-0.03020424	-0.03135308	-0.02718102	-0.02947485
8.38383836	-0.02697502	0.01984421	0.02021771	0.02022681			14.44444446	0.02989147	0.02258238	-0.02992978	-0.0310842	-0.02689416	-0.02920888
10.30303028	-0.02673105	0.01987544	0.02024807	0.02025756			16.66666668	0.02998471	0.02256302	-0.02964259	-0.03080281	-0.02659304	-0.02892947
12.2222222	-0.02647916	0.01990682	0.02027822	0.02028809			18.88888891	0.03006713	0.02253908	-0.029343	-0.03050914	-0.02627829	-0.0286371
14.14141412	-0.02621948	0.01993823	0.02030801	0.02031846			21.11111113	0.03013972	0.02251077	-0.02903129	-0.03020341	-0.02595044	-0.02833215
16.06060604	-0.02595213	0.01996967	0.02033762	0.02034821			23.33333335	0.03020094	0.02247775	-0.02870774	-0.02988582	-0.02560997	-0.02801499
17.97979796	-0.02567721	0.02000105	0.02036666	0.02037767			25.55555557	0.03024903	0.02244029	-0.02837258	-0.02955655	-0.02525734	-0.02768593
19.89898988	-0.02539484	0.02003249	0.02039527	0.02040672			27.77777779	0.03028491	0.02239822	-0.02802605	-0.0292158	-0.02489295	-0.02734528
21.8181818	-0.02510512	0.02006387	0.02042332	0.02043545			30.00000002	0.03030662	0.02235137	-0.02766837	-0.02886373	-0.02451716	-0.0269933
23.73737372	-0.02480815	0.02009527	0.02045093	0.02046357			32.22222224	0.03031363	0.02230006	-0.02729973	-0.02850053	-0.02413034	-0.02663025
25.65656564	-0.02450404	0.02012646	0.02047807	0.02049117			34.44444446	0.03030169	0.02224399	-0.02692035	-0.02812636	-0.0237328	-0.02625637
27.57575756	-0.02419289	0.02015745	0.02050465	0.02051818			36.66666668	0.03027376	0.02218349	-0.02653042	-0.02774139	-0.02332485	-0.0258719
29.49494948	-0.02387481	0.02018824	0.0205308	0.02054468			38.8888889	0.0302256	0.02211846	-0.02613014	-0.02734579	-0.02290678	-0.02547705
31.4141414	-0.02354989	0.02021893	0.02055617	0.02057055			41.11111113	0.03015564	0.02204882	-0.02571969	-0.02693974	-0.02247889	-0.02507203
33.33333331	-0.02321824	0.02024938	0.02058089	0.02059584			43.33333335	0.03006168	0.02197492	-0.02529927	-0.02652341	-0.02204144	-0.02465708
35.25252523	-0.02287997	0.02027968	0.02060513	0.02062061			45.55555557	0.02994281	0.02189707	-0.02486906	-0.02609696	-0.02159468	-0.02423238
37.17171715	-0.02253518	0.02030958	0.02062846	0.02064455			47.77777779	0.02979764	0.02181459	-0.02442925	-0.02566057	-0.02113889	-0.02379815
39.09090907	-0.02218397	0.02033916	0.0206508	0.02066778			50.00000001	0.02962195	0.02172802	-0.02398003	-0.02521443	-0.02067431	-0.02335459
41.01010099	-0.02182645	0.0203683	0.02067285	0.02069022			52.22222224	0.02941331	0.0216374	-0.0235216	-0.0247587	-0.02020117	-0.0229019
42.92929291	-0.02146274	0.02039715	0.02069393	0.02071196			54.44444446	0.02917234	0.02154309	-0.02305413	-0.02429357	-0.01971974	-0.02244029
44.84848483	-0.02109293	0.0204256	0.02071419	0.0207331			56.66666668	0.02889482	0.02144506	-0.02257783	-0.02381922	-0.01923024	-0.02196995
46.76767675	-0.02071713	0.02045373	0.02073356	0.02075321			58.8888889	0.02858197	0.02134368	-0.02209289	-0.02333584	-0.0187329	-0.02149108
48.68686867	-0.02033547	0.02048127	0.02075244	0.02077248			61.11111112	0.02823046	0.02123935	-0.02159951	-0.02284362	-0.01822798	-0.0210039
50.60606059	-0.01994804	0.02050833	0.02077008	0.02079088			63.33333335	0.02784244	0.02113157	-0.02109787	-0.02234274	-0.01791337	-0.02089029
52.52525251	-0.01955496	0.02053486	0.02078683	0.02080841			65.55555557	0.02741649	0.02102105	-0.02107774	-0.02183341	-0.0179	-0.02089248
54.44444443	-0.01915635	0.02056076	0.02080264	0.02082502			67.77777779	0.02695312	0.02090792	-0.02107851	-0.02131581	-0.01788935	-0.02089314
56.36363635	-0.01875232	0.0205864	0.0208175	0.02084071			70.00000001	0.02645586	0.02079252	-0.02107753	-0.02124363	-0.01788147	-0.02089229
58.28282827	-0.01834299	0.0206112	0.02083138	0.02085545			72.22222223	0.02592509	0.02067503	-0.02107483	-0.02124411	-0.01787641	-0.02088995
60.20202018	-0.01792847	0.02063527	0.02084427	0.02086921			74.44444446	0.02536569	0.02055595	-0.02107044	-0.02124265	-0.01787419	-0.02088613
62.1212121	-0.01750889	0.02065879	0.02085614	0.02088198			76.66666668	0.02477981	0.02043514	-0.02106437	-0.02123925	-0.01787486	-0.02088088
64.04040402	-0.01720918	0.02068162	0.02086698	0.02089375			78.8888889	0.02417153	0.02031311	-0.02105666	-0.02123395	-0.01787845	-0.0208742
65.95959594	-0.01718301	0.02070392	0.02087675	0.02090448			81.11111112	0.02354503	0.02019015	-0.02104733	-0.02122677	-0.01788499	-0.02086614
67.87878786	-0.01716082	0.02072529	0.02088545	0.02091416			83.33333334	0.02290417	0.02006655	-0.02103642	-0.02121774	-0.0178945	-0.02085672
69.79797978	-0.01714264	0.02074589	0.02089305	0.02092278			85.55555557	0.02225372	0.0199426	-0.02102395	-0.02120689	-0.017907	-0.02084598
71.7171717	-0.01712852	0.02076563	0.02089954	0.02093032			87.77777779	0.02159874	0.01981858	-0.02100997	-0.02119426	-0.01792251	-0.02083394
73.63636362	-0.01711849	0.02078465	0.0209049	0.02093677			90.00000001	0.0209416	0.01969481	-0.02099451	-0.02117988	-0.01794103	-0.02082064
75.55555554	-0.01711259	0.02080283	0.02121546	0.02126207			92.22222223	0.02028715	0.01957155	-0.02097762	-0.02116379	-0.01796258	-0.02080618
77.47474746	-0.01711082	0.02082005	0.02167131	0.02172874			94.44444445	0.01963994	0.0194491	-0.02095932	-0.02114603	-0.01798714	-0.02079049
79.39393938	-0.0171132	0.0208365	0.02212076	0.022189			96.66666668	0.01900262	0.01932775	-0.02093967	-0.02112664	-0.01801472	-0.02077364
81.3131313	-0.01711972	0.02085231	0.02256364	0.0226427			98.8888889	0.01837852	0.01920775	-0.0209187	-0.02110568	-0.01804457	-0.0207557
83.23232322	-0.01713037	0.02086687	0.02299982	0.02308968			101.1111111	0.01776991	0.01908939	-0.02089661	-0.02108317	-0.01807799	-0.02073668
85.15151514	-0.0171451	0.02088047	0.02342914	0.02352978			103.3333333	0.01717939	0.01897292	-0.02087317	-0.02105918	-0.01811451	-0.02071663
87.07070706	-0.01716387	0.02089311	0.02385144	0.02396286			105.5555556	0.01660883	0.01885858	-0.02084853	-0.02103374	-0.01815383	-0.02069567
88.98989897	-0.01718663	0.02090475	0.02426657	0.02438874			107.7777778	0.01605981	0.01874662	-0.02082278	-0.02100691	-0.01819619	-0.02067371
90.90909089	-0.01721332	0.02091537	0.02467438	0.02480729			110	0.01596309	0.01863726	-0.02079592	-0.02097874	-0.01824126	-0.02065083
92.82828281	-0.01724399	0.02092496	0.0250747	0.02521833			112.2222222	0.01626354	0.01853071	-0.02076819	-0.02094947	-0.0182885	-0.02062711
94.74747473	-0.01727838	0.02093349	0.02546737	0.0256217			114.4444445	0.01655323	0.01853215	-0.02073935	-0.0209188	-0.01833922	-0.02060262
96.66666665	-0.01731627	0.02094095	0.02585222	0.02601724			116.6666667	0.01683165	0.01910139	-0.02070954	-0.02088692	-0.01839248	-0.02057732
98.58585857	-0.01735787	0.02094732	0.0262291	0.02640479			118.8888889	0.01709827	0.01966252	-0.02067887	-0.02085394	-0.01844855	-0.02055129
100.5050505	-0.01740293	0.02102528	0.02659782	0.02678415			121.1111111	0.01735251	0.02021527	-0.02064737	-0.02081985	-0.01850701	-0.02052456
102.4242424	-0.01745114	0.02136818	0.0269582	0.02715516			123.3333333	0.01759377	0.02075932	-0.02061517	-0.02078494	-0.01856734	-0.02049721
104.3434343	-0.01750268	0.021703	0.02731006	0.02751764			125.5555556	0.01782137	0.0212944	-0.02058215	-0.02074892	-0.0186308	-0.02046929
106.2626263	-0.01755727	0.02202946	0.02765321	0.02787138			127.7777778	0.01803458	0.0218202	-0.0205484	-0.02071194	-0.01869638	-0.02044079
108.1818182	-0.01761455	0.02234728	0.02798743	0.02821619			130	0.01823262	0.02233641	-0.02051406	-0.02067415	-0.01876438	-0.02041179
110.1010101	-0.01767472	0.02265617	0.02831251	0.02855185			132.2222222	0.01841463	0.02284271	-0.02047922	-0.02063557	-0.01883374	-0.02038233
112.020202	-0.01773746	0.02295579	0.02862822	0.02887814			134.4444445	0.01857966	0.02333879	-0.02044371	-0.02059635	-0.0189056	-0.02035243
113.9393939	-0.01780227	0.02324583	0.0289343	0.02919482			136.6666667	0.01872667	0.02382431	-0.02040776	-0.02055635	-0.01897954	-0.02032214
115.8585858	-0.01786957	0.02352589	0.0292305	0.02950162			138.8888889	0.01885453	0.02429891	-0.02037136	-0.02051568	-0.01905505	-0.02029151
117.7777778	-0.01793875	0.02379559	0.02951652	0.02979826			141.1111111	0.01896197	0.02476225	-0.02033461	-0.02047447	-0.01913189	-0.0202606
119.6969697	-0.01800993	0.0240545	0.02979203	0.03008444			143.3333333	0.01904759	0.02521392	-0.02029748	-0.02043287	-0.01921051	-0.02022942
121.6161616	-0.01808278	0.02430214	0.03005668	0.03035982			145.5555556	0.01910984	0.02565355	-0.02026003	-0.02039064	-0.01929049	-0.02019802
123.5353535	-0.01815676	0.02453799	0.03031007	0.03062401			147.7777778	0.019147	0.02608069	-0.0202224	-0.02034805	-0.0193719	-0.02016645
125.4545454	-0.01823239	0.02476149	0.03055174	0.03087658			150	0.01915715	0.0264949	-0.02018452	-0.0203051	-0.01945419	-0.02013474
127.3737374	-0.01830917	0.02497201	0.03078118	0.03111706			152.2222222	0.01913814	0.02689569	-0.02014649	-0.02026191	-0.01953713	-0.02010293
129.2929293	-0.01838679	0.02516885	0.03099779	0.03134489			154.4444445	0.0190876	0.02728253	-0.02010835	-0.02021842	-0.0196211	-0.02007106
131.2121212	-0.01846533	0.02535123	0.03120089	0.03155944			156.6666667	0.01900286	0.02765486	-0.02007016	-0.02017471	-0.01970549	-0.02003916
133.1313131	-0.01854411	0.02551827	0.03138968	0.03175995			158.8888889	0.01888096	0.02801203	-0.02003196	-0.02013089	-0.01979053	-0.02000729
135.050505	-0.01862375	0.02566897	0.03156318	0.03194556			161.1111111	0.0187186	0.02835336	-0.01999378	-0.02008703	-0.01987587	-0.0199755
136.969697	-0.01870373	0.02580224	0.03172028	0.03211522			163.3333333	0.01851211	0.02867808	-0.01995566	-0.02004306	-0.01996152	-0.01994378
138.8888889	-0.01878508	0.02591679	0.0318596	0.0322677			165.5555556	0.01825746	0.02898531	-0.01991767	-0.01999914	-0.02004696	-0.01991219
140.8080808	-0.0188654	0.02601118	0.03197946	0.03240148			167.7777778	0.01795019	0.02927409	-0.01987984	-0.01995527	-0.02013202	-0.01988072
142.7272727	-0.01894565	0.02608374	0.03207782	0.03251474			170	0.01758543	0.0295433	-0.01984225	-0.01991154	-0.0202169	-0.01984948
144.6464646	-0.01902514	0.02613257	0.03215213	0.0326052			172.2222222	0.01715792	0.02979167	-0.01980488	-0.01986796	-0.02030126	-0.01981848
146.5656566	-0.01910491	0.02615546	0.03219918	0.03267003			174.4444445	0.01666205	0.03001772	-0.0197678	-0.01982461	-0.02038507	-0.01978769
148.4848485	-0.01918552	0.02614986	0.03221494	0.03270566			176.6666667	0.01609191	0.03021974	-0.019731	-0.01978151	-0.0204676	-0.01975725
150.4040404	-0.01926465	0.02611278	0.03219417	0.03270755			178.8888889	0.01544147	0.03039572	-0.01969462	-0.01973873	-0.02054953	-0.01972722
152.3232323	-0.01934312	0.02604076	0.03213011	0.03266984			181.1111111	0.01470473	0.0305433	-0.0196586	-0.01969634	-0.02063016	-0.01969749
154.2424242	-0.01942027	0.02592974	0.03201383	0.03258484			183.3333333	0.01387603	0.03065966	-0.01962308	-0.01965435	-0.02070935	-0.01966799
156.1616162	-0.01949781	0.02577493	0.03183343	0.03244241			185.5555556	0.01295041	0.03074144	-0.01958805	-0.01961282	-0.02078719	-0.01963917
158.0808081	-0.01957433	0.02557074	0.03157281	0.03222892			187.7777778	0.01192408	0.03078456	-0.0195535	-0.01957176	-0.02086341	-0.01961073
160	-0.0196512	0.02531056	0.03120985	0.03192584			190	0.01079496	0.03078409	-0.01951957	-0.01953129	-0.02093797	-0.01958278
	L_EDB	L_FDB	L_FDL	L_FHL				L_EDB	L_EHL	L_FDB	L_FDL	L_FHB	L_FHL
mean	-0.021505806	0.021604681	0.024022795	0.024165557				0.023261961	0.02305847	-0.023904115	-0.024492035	-0.02170167	-0.023494029
ratio D/P	-0.924505278	-0.903805923	-0.980841126	-1.028582948
